# Supplementary material for: Hydro­thermal synthesis and crystal structure of a new lanthanum(III) coordination polymer with fumaric acid
Source: Acta Crystallogr E Crystallogr Commun. 2015 Apr 22;71(Pt 5):m114–5. doi: 10.1107/S2056989015007008 (PMC4420125; doi:10.1107/S2056989015007008)
Supplement: Supplementary file 1 [file e-71-0m114-sup1.cif]

##############################################################################
#                                                                            #
# This CIF contains the data in a paper accepted for publication in          #
# Acta Crystallographica Section E. It conforms to the requirements of       #
# Notes for Authors for Acta Crystallographica Section E, and has been       #
# peer reviewed under the auspices of the IUCr Commission on Journals.       #
#                                                                            #
# Full details of the Crystallographic Information File format               #
# are given in the paper "The Crystallographic Information File (CIF):       #
# a New Standard Archive File for Crystallography" by S. R. Hall, F. H.      #
# Allen and I. D. Brown [Acta Cryst. (1991), A47, 655-685].                  #
#                                                                            #
# The current version of the core CIF dictionary is obtainable from          #
# ftp://ftp.iucr.org/pub/cif_core.dic.                                       #
#                                                                            #
# Software is freely available for graphical display of the structure(s)     #
# in this CIF. For information consult the CIF software page                 #
# http://www.iucr.org/resources/cif/software.                                #
#                                                                            #
# This file may be used for bona fide research purposes within the           #
# scientific community so long as proper attribution is given to the journal # 
# article from which it was obtained.                                        #
#                                                                            #
##############################################################################
data_I
_database_code_depnum_ccdc_archive 'CCDC 1058359'
_audit_creation_method     'WinGX routine CIF_UPDATE'
_audit_conform_dict_name     cif_core.dic
_audit_conform_dict_version     2.3
_journal_date_recd_electronic     2015-03-31
_journal_date_accepted     2015-04-07
_journal_name_full     'Acta Crystallographica, Section E'
_journal_year     2015
_journal_volume     71
_journal_issue      5
_journal_page_first     m114
_journal_page_last     m115
_journal_paper_category     HM
_journal_paper_doi     10.1107/S2056989015007008
_journal_coeditor_code     LH5759
_publ_contact_author_name     'Sofiane, Bouacida '
_publ_contact_author_address
;
D\'epartement Sciences de la mati\`ere,
Facult\'e des Sciences exactes et
Sciences de la nature et de la vie,
Universit\'e Larbi Ben M'hidi,
Oum El Bouaghi,
Algeria
;
_publ_contact_author_email     bouacida_sofiane@yahoo.fr
_publ_contact_author_fax     '00 (213) 31 81 88 16'
_publ_contact_author_phone     '00 (213) 774 45 27 14'
_publ_section_title
;
Hydrothermal synthesis and crystal structure of a new lanthanum(III)
coordination polymer with fumaric acid
;
loop_
    _publ_author_name
    _publ_author_footnote
    _publ_author_address
    'Hayet Anana'
;
;
;\
Unit\'e de Recherche de Chimie de l'Environnement \
et Mol\'eculaire Structurale,
CHEMS, Universit\'e Constantine 1
25000 Algeria
;
    'Chahrazed Trifa'
;
;
;\
Unit\'e de Recherche de Chimie de l'Environnement \
et Mol\'eculaire Structurale,
CHEMS, Universit\'e Constantine 1
25000 Algeria
;
    'Sofiane Bouacida' .
;\
D\'epartement Sciences de la Mati\`ere,
Facult\'e des Sciences Exactes et \
Sciences de la Nature et de la Vie,
Universit\'e Larbi Ben M'hidi,
Oum El Bouaghi,
Algeria
Unit\'e de Recherche de Chimie de l'Environnement \
et Mol\'eculaire Structurale,
CHEMS, Universit\'e Constantine 1
25000 Algeria
;
    'Chaouki Boudaren'
;
;
;\
Unit\'e de Recherche de Chimie de l'Environnement \
et Mol\'eculaire Structurale,
CHEMS, Universit\'e Constantine 1
25000 Algeria
;
    'Hocine Merazig'
;
;
;\
Unit\'e de Recherche de Chimie de l'Environnement \
et Mol\'eculaire Structurale,
CHEMS, Universit\'e Constantine 1
25000 Algeria
;
_chemical_name_systematic
;
Poly[diaquatris(\m~4~-but-2-enedioato)(\m~2~-but-2-enedioic
acid)dilanthanum(III)]
;
_chemical_formula_moiety     'C8 H7 La O9'
_chemical_formula_sum     'C8 H7 La O9'
_chemical_formula_iupac     '[La2 (C4 H2 O4)3 (C4 H4 O4) (H2 O)2]'
_chemical_formula_weight     386.05
_symmetry_cell_setting     monoclinic
_symmetry_space_group_name_H-M     'P 21/c'
_symmetry_space_group_name_Hall     '-P 2ybc'
loop_
    _symmetry_equiv_pos_as_xyz
    'x, y, z'
    '-x, y+1/2, -z+1/2'
    '-x, -y, -z'
    'x, -y-1/2, z-1/2'
_cell_length_a     8.4299(5)
_cell_length_b     14.6789(8)
_cell_length_c     8.8096(5)
_cell_angle_alpha     90
_cell_angle_beta     103.318(3)
_cell_angle_gamma     90
_cell_volume     1060.80(11)
_cell_formula_units_Z     4
_cell_measurement_reflns_used     7844
_cell_measurement_theta_min     2.78
_cell_measurement_theta_max     34.54
_cell_measurement_temperature     295(2)
_exptl_crystal_description     prism
_exptl_crystal_colour     Brown
_exptl_crystal_size_max     0.12
_exptl_crystal_size_mid     0.11
_exptl_crystal_size_min     0.08
_exptl_crystal_density_diffrn     2.417
_exptl_crystal_density_method     'not measured'
_exptl_crystal_F_000     736
_exptl_absorpt_coefficient_mu     4.068
_exptl_absorpt_correction_type     multi-scan
_exptl_absorpt_process_details
;
(SADABS; Sheldrick, 2002)
;
_exptl_absorpt_correction_T_min     0.677
_exptl_absorpt_correction_T_max     0.796
_exptl_special_details     ?
_diffrn_ambient_temperature     295(2)
_diffrn_radiation_type     MoK\a
_diffrn_radiation_wavelength     0.71073
_diffrn_radiation_monochromator     graphite
_diffrn_measurement_device_type     'Bruker APEXII'
_diffrn_measurement_method     'CCD rotation images, thin slices'
_diffrn_reflns_number     17677
_diffrn_reflns_av_R_equivalents     0.027
_diffrn_reflns_theta_min     2.48
_diffrn_reflns_theta_max     34.64
_diffrn_reflns_theta_full     34.64
_diffrn_measured_fraction_theta_max     0.994
_diffrn_measured_fraction_theta_full     0.994
_diffrn_reflns_limit_h_min     -13
_diffrn_reflns_limit_h_max     13
_diffrn_reflns_limit_k_min     -23
_diffrn_reflns_limit_k_max     22
_diffrn_reflns_limit_l_min     -14
_diffrn_reflns_limit_l_max     14
_refine_special_details
;
Refinement of <i>F</i>^2^ against ALL reflections. The weighted <i>R</i>-factor
<i>wR</i> and goodness of fit <i>S</i> are based on <i>F</i>^2^, conventional
<i>R</i>-factors <i>R</i> are based on <i>F</i>, with <i>F</i> set to zero for
negative <i>F</i>^2^. The threshold expression of <i>F</i>^2^ >
\s(<i>F</i>^2^) is used only for calculating <i>R</i>-factors(gt) <i>etc</i>.
and is not relevant to the choice of reflections for refinement.
<i>R</i>-factors based on <i>F</i>^2^ are statistically about twice as large
as those based on <i>F</i>, and <i>R</i>- factors based on ALL data will be
even larger.
;
_reflns_number_total     4523
_reflns_number_gt     3901
_reflns_threshold_expression     I>2\s(I)
_refine_ls_structure_factor_coef     Fsqd
_refine_ls_matrix_type     full
_refine_ls_R_factor_all     0.0267
_refine_ls_R_factor_gt     0.0196
_refine_ls_wR_factor_gt     0.0408
_refine_ls_wR_factor_ref     0.0433
_refine_ls_goodness_of_fit_ref     1.017
_refine_ls_restrained_S_all     1.017
_refine_ls_number_reflns     4523
_refine_ls_number_parameters     171
_refine_ls_number_restraints     0
_refine_ls_hydrogen_treatment     mixed
_refine_ls_weighting_scheme     calc
_refine_ls_weighting_details
         'calc w=1/[\s^2^(Fo^2^)+(0.0198P)^2^+0.4033P] where P=(Fo^2^+2Fc^2^)/3'
_atom_sites_solution_hydrogens     geom
_atom_sites_solution_primary     direct
_atom_sites_solution_secondary     difmap
_refine_ls_shift/su_max     0.003
_refine_ls_shift/su_mean     0
_refine_diff_density_max     2.061
_refine_diff_density_min     -0.67
_refine_ls_extinction_method     none
loop_
    _atom_type_symbol
    _atom_type_description
    _atom_type_scat_dispersion_real
    _atom_type_scat_dispersion_imag
    _atom_type_scat_source
    C C 0.0033 0.0016 'International Tables Vol C Tables 4.2.6.8 and 6.1.1.4'
    H H 0 0 'International Tables Vol C Tables 4.2.6.8 and 6.1.1.4'
    O O 0.0106 0.006 'International Tables Vol C Tables 4.2.6.8 and 6.1.1.4'
    La La -0.2871 2.4523 'International Tables Vol C Tables 4.2.6.8 and 6.1.1.4'
_computing_data_collection
;
APEX2 (Bruker, 2011)
;
_computing_cell_refinement
;
SAINT (Bruker, 2011)
;
_computing_data_reduction
;
SAINT (Bruker, 2011)
;
_computing_structure_solution
;
SIR2002 (Burla <i>et al.</i>,  2005)
;
_computing_structure_refinement
;
SHELXL97 (Sheldrick, 2008)
;
_computing_molecular_graphics
;
ORTEP-3 for Windows (Farrugia, 2012) and
DIAMOND (Brandenburg & Berndt, 2001)
;
_computing_publication_material
;
WinGX (Farrugia, 2012) and <i>CRYSCAL</i> (T. Roisnel, local program)
;
loop_
    _atom_site_type_symbol
    _atom_site_label
    _atom_site_fract_x
    _atom_site_fract_y
    _atom_site_fract_z
    _atom_site_U_iso_or_equiv
    _atom_site_adp_type
    _atom_site_calc_flag
    _atom_site_refinement_flags
    _atom_site_occupancy
    _atom_site_symmetry_multiplicity
    _atom_site_disorder_assembly
    _atom_site_disorder_group
    C C1 0.91794(19) 0.17630(11) 0.3525(2) 0.0094(3) Uani d . 1 1 . .
    C C2 1.09547(19) 0.16975(12) 0.3538(2) 0.0116(3) Uani d . 1 1 . .
    H H2 1.1677 0.1528 0.4461 0.014 Uiso calc R 1 1 . .
    C C3 1.1551(2) 0.18705(11) 0.22925(19) 0.0104(3) Uani d . 1 1 . .
    H H3 1.0842 0.2006 0.1344 0.012 Uiso calc R 1 1 . .
    C C4 1.33672(18) 0.18480(11) 0.24064(19) 0.0091(3) Uani d . 1 1 . .
    C C5 0.9759(2) 0.43916(12) 0.3056(2) 0.0136(3) Uani d . 1 1 . .
    C C6 1.0339(2) 0.50146(12) 0.4385(2) 0.0137(3) Uani d . 1 1 . .
    H H6 1.1173 0.5426 0.4366 0.016 Uiso calc R 1 1 . .
    C C7 0.53342(19) 0.10280(11) -0.12552(19) 0.0100(3) Uani d . 1 1 . .
    C C8 0.5242(2) 0.04320(11) 0.0094(2) 0.0115(3) Uani d . 1 1 . .
    H H8 0.5533 0.0672 0.1098 0.014 Uiso calc R 1 1 . .
    O O1 0.81442(14) 0.18896(8) 0.22694(15) 0.0121(2) Uani d . 1 1 . .
    O O2 0.88376(15) 0.16822(9) 0.48504(15) 0.0135(2) Uani d . 1 1 . .
    O O1W 0.68340(16) 0.47790(9) 0.02557(17) 0.0140(2) Uani d . 1 1 . .
    O O3 1.38637(14) 0.22346(9) 0.13278(15) 0.0128(2) Uani d . 1 1 . .
    O O4 1.42800(14) 0.14400(8) 0.35629(14) 0.0113(2) Uani d . 1 1 . .
    O O5 1.05314(17) 0.44700(11) 0.19286(17) 0.0232(3) Uani d . 1 1 . .
    H H5 1.0152 0.4107 0.1232 0.035 Uiso calc R 1 1 . .
    O O6 0.86412(16) 0.38537(9) 0.30246(15) 0.0165(3) Uani d . 1 1 . .
    O O7 0.59366(15) 0.18252(8) -0.09912(15) 0.0106(2) Uani d . 1 1 . .
    O O8 0.48750(15) 0.07304(9) -0.26313(14) 0.0145(2) Uani d . 1 1 . .
    La La1 0.631512(10) 0.309568(6) 0.097101(10) 0.00675(3) Uani d . 1 1 . .
    H H1W 0.656(3) 0.4969(19) -0.062(4) 0.030(7) Uiso d . 1 1 . .
    H H2W 0.651(3) 0.513(2) 0.071(4) 0.036(8) Uiso d . 1 1 . .
loop_
    _atom_site_aniso_label
    _atom_site_aniso_U_11
    _atom_site_aniso_U_22
    _atom_site_aniso_U_33
    _atom_site_aniso_U_12
    _atom_site_aniso_U_13
    _atom_site_aniso_U_23
    C1 0.0093(6) 0.0092(7) 0.0107(7) 0.0008(5) 0.0044(5) 0.0017(5)
    C2 0.0082(6) 0.0166(8) 0.0099(7) 0.0000(5) 0.0019(5) 0.0009(6)
    C3 0.0115(6) 0.0117(7) 0.0090(6) -0.0008(5) 0.0045(5) 0.0017(6)
    C4 0.0075(6) 0.0111(7) 0.0088(6) -0.0007(5) 0.0021(5) -0.0002(5)
    C5 0.0131(7) 0.0166(8) 0.0108(7) -0.0010(6) 0.0021(6) -0.0006(6)
    C6 0.0142(7) 0.0153(8) 0.0113(7) -0.0037(6) 0.0021(6) -0.0020(6)
    C7 0.0113(6) 0.0107(7) 0.0088(7) -0.0007(5) 0.0036(5) -0.0001(5)
    C8 0.0170(7) 0.0099(7) 0.0085(7) -0.0018(6) 0.0046(6) 0.0000(5)
    O1 0.0097(5) 0.0139(6) 0.0117(5) 0.0015(4) 0.0005(4) 0.0016(5)
    O2 0.0118(5) 0.0187(6) 0.0117(6) 0.0027(4) 0.0063(4) 0.0031(5)
    O1W 0.0171(6) 0.0110(6) 0.0141(6) 0.0019(4) 0.0040(5) 0.0016(5)
    O3 0.0105(5) 0.0175(6) 0.0113(6) -0.0030(4) 0.0043(4) 0.0025(5)
    O4 0.0095(5) 0.0133(6) 0.0102(5) 0.0009(4) 0.0006(4) 0.0002(4)
    O5 0.0213(7) 0.0347(8) 0.0161(6) -0.0129(6) 0.0094(5) -0.0119(6)
    O6 0.0180(6) 0.0191(7) 0.0118(6) -0.0075(5) 0.0024(5) -0.0026(5)
    O7 0.0138(5) 0.0082(5) 0.0108(5) -0.0019(4) 0.0051(4) -0.0010(4)
    O8 0.0218(6) 0.0138(6) 0.0086(5) -0.0061(5) 0.0051(5) -0.0017(5)
    La1 0.00657(4) 0.00743(4) 0.00650(4) -0.00024(3) 0.00204(3) -0.00044(3)
_geom_special_details
;
All e.s.d.'s (except the e.s.d. in the dihedral angle between two l.s. planes)
are estimated using the full covariance matrix. The cell e.s.d.'s are taken
into account individually in the estimation of e.s.d.'s in distances, angles
and torsion angles; correlations between e.s.d.'s in cell parameters are only
used when they are defined by crystal symmetry. An approximate (isotropic)
treatment of cell e.s.d.'s is used for estimating e.s.d.'s involving l.s.
planes.
;
loop_
    _geom_bond_atom_site_label_1
    _geom_bond_atom_site_label_2
    _geom_bond_site_symmetry_2
    _geom_bond_distance
    _geom_bond_publ_flag
    C1 O1 . 1.255(2) ?
    C1 O2 . 1.271(2) ?
    C1 C2 . 1.497(2) ?
    C2 C3 . 1.332(2) ?
    C2 H2 . 0.93 ?
    C3 C4 . 1.512(2) ?
    C3 H3 . 0.93 ?
    C4 O3 . 1.2583(19) ?
    C4 O4 . 1.276(2) ?
    C5 O6 . 1.225(2) ?
    C5 O5 . 1.312(2) ?
    C5 C6 . 1.477(2) ?
    C6 C6 3_766 1.338(3) ?
    C6 H6 . 0.93 ?
    C7 O8 . 1.263(2) ?
    C7 O7 . 1.2755(19) ?
    C7 C8 . 1.492(2) ?
    C7 La1 4_565 3.0398(15) ?
    C8 C8 3_655 1.331(3) ?
    C8 H8 . 0.93 ?
    O1W H1W . 0.80(3) ?
    O1W H2W . 0.75(3) ?
    O3 La1 1_655 2.5032(11) ?
    O4 La1 4_666 2.4963(12) ?
    O5 H5 . 0.82 ?
    La1 C7 4_566 3.0398(15) ?
    O6 La1 . 2.5926(13) ?
    O7 La1 . 2.5127(12) ?
    O1 La1 . 2.4510(12) ?
    O1W La1 . 2.6117(13) ?
    O2 La1 4_566 2.5631(11) ?
    O7 La1 4_565 2.7696(12) ?
    O8 La1 4_565 2.5784(12) ?
    La1 O4 4_465 2.4963(12) ?
    La1 O3 1_455 2.5032(11) ?
    La1 O2 4_565 2.5631(11) ?
    La1 O8 4_566 2.5784(12) ?
    La1 O7 4_566 2.7696(12) ?
loop_
    _geom_angle_atom_site_label_1
    _geom_angle_atom_site_label_2
    _geom_angle_atom_site_label_3
    _geom_angle_site_symmetry_1
    _geom_angle_site_symmetry_3
    _geom_angle
    _geom_angle_publ_flag
    O1 C1 O2 . . 124.39(15) ?
    O1 C1 C2 . . 120.47(14) ?
    O2 C1 C2 . . 115.14(15) ?
    C3 C2 C1 . . 123.19(16) ?
    C3 C2 H2 . . 118.4 ?
    C1 C2 H2 . . 118.4 ?
    C2 C3 C4 . . 120.64(15) ?
    C2 C3 H3 . . 119.7 ?
    C4 C3 H3 . . 119.7 ?
    O3 C4 O4 . . 124.78(14) ?
    O3 C4 C3 . . 116.62(14) ?
    O4 C4 C3 . . 118.60(13) ?
    O6 C5 O5 . . 123.56(17) ?
    O6 C5 C6 . . 121.97(15) ?
    O5 C5 C6 . . 114.46(15) ?
    C6 C6 C5 3_766 . 119.8(2) ?
    C6 C6 H6 3_766 . 120.1 ?
    C5 C6 H6 . . 120.1 ?
    O8 C7 O7 . . 120.91(15) ?
    O8 C7 C8 . . 120.09(15) ?
    O7 C7 C8 . . 118.95(15) ?
    O8 C7 La1 . 4_565 56.95(8) ?
    O7 C7 La1 . 4_565 65.65(8) ?
    C8 C7 La1 . 4_565 164.17(11) ?
    C8 C8 C7 3_655 . 122.0(2) ?
    C8 C8 H8 3_655 . 119 ?
    C7 C8 H8 . . 119 ?
    C1 O1 La1 . . 138.87(11) ?
    C1 O2 La1 . 4_566 136.53(11) ?
    La1 O1W H1W . . 122(2) ?
    La1 O1W H2W . . 116(2) ?
    H1W O1W H2W . . 102(3) ?
    C4 O3 La1 . 1_655 138.62(11) ?
    C4 O4 La1 . 4_666 136.10(11) ?
    C5 O5 H5 . . 109.5 ?
    C5 O6 La1 . . 138.30(12) ?
    C7 O7 La1 . . 142.04(10) ?
    C7 O7 La1 . 4_565 89.54(9) ?
    La1 O7 La1 . 4_565 127.52(4) ?
    C7 O8 La1 . 4_565 98.82(10) ?
    O1 La1 O4 . 4_465 146.01(4) ?
    O1 La1 O3 . 1_455 91.46(4) ?
    O4 La1 O3 4_465 1_455 79.57(4) ?
    O1 La1 O7 . . 75.61(4) ?
    O4 La1 O7 4_465 . 70.40(4) ?
    O3 La1 O7 1_455 . 74.57(4) ?
    O1 La1 O2 . 4_565 77.47(4) ?
    O4 La1 O2 4_465 4_565 96.12(4) ?
    O3 La1 O2 1_455 4_565 153.47(4) ?
    O7 La1 O2 . 4_565 79.32(4) ?
    O1 La1 O8 . 4_566 125.08(4) ?
    O4 La1 O8 4_465 4_566 85.20(4) ?
    O3 La1 O8 1_455 4_566 77.55(4) ?
    O7 La1 O8 . 4_566 145.63(4) ?
    O2 La1 O8 4_565 4_566 128.50(4) ?
    O1 La1 O6 . . 72.00(4) ?
    O4 La1 O6 4_465 . 137.48(4) ?
    O3 La1 O6 1_455 . 129.99(4) ?
    O7 La1 O6 . . 138.97(4) ?
    O2 La1 O6 4_565 . 69.69(4) ?
    O8 La1 O6 4_566 . 75.14(4) ?
    O1 La1 O1W . . 132.35(4) ?
    O4 La1 O1W 4_465 . 69.95(4) ?
    O3 La1 O1W 1_455 . 134.19(4) ?
    O7 La1 O1W . . 122.55(4) ?
    O2 La1 O1W 4_565 . 65.59(4) ?
    O8 La1 O1W 4_566 . 66.82(4) ?
    O6 La1 O1W . . 67.70(4) ?
    O1 La1 O7 . 4_566 77.26(4) ?
    O4 La1 O7 4_465 4_566 126.88(4) ?
    O3 La1 O7 1_455 4_566 67.52(4) ?
    O7 La1 O7 . 4_566 132.16(3) ?
    O2 La1 O7 4_565 4_566 131.09(4) ?
    O8 La1 O7 4_566 4_566 48.61(4) ?
    O6 La1 O7 . 4_566 62.92(4) ?
    O1W La1 O7 . 4_566 104.86(4) ?
    O1 La1 C7 . 4_566 100.89(4) ?
    O4 La1 C7 4_465 4_566 107.86(4) ?
    O3 La1 C7 1_455 4_566 74.18(4) ?
    O7 La1 C7 . 4_566 148.44(4) ?
    O2 La1 C7 4_565 4_566 131.24(4) ?
    O8 La1 C7 4_566 4_566 24.23(4) ?
    O6 La1 C7 . 4_566 63.86(4) ?
    O1W La1 C7 . 4_566 83.41(4) ?
    O7 La1 C7 4_566 4_566 24.81(4) ?
loop_
    _geom_torsion_atom_site_label_1
    _geom_torsion_atom_site_label_2
    _geom_torsion_atom_site_label_3
    _geom_torsion_atom_site_label_4
    _geom_torsion_site_symmetry_1
    _geom_torsion_site_symmetry_2
    _geom_torsion_site_symmetry_3
    _geom_torsion_site_symmetry_4
    _geom_torsion
    _geom_torsion_publ_flag
    O1 C1 C2 C3 . . . . 8.0(3) ?
    O2 C1 C2 C3 . . . . -171.99(16) ?
    C1 C2 C3 C4 . . . . 176.25(15) ?
    C2 C3 C4 O3 . . . . -162.53(16) ?
    C2 C3 C4 O4 . . . . 18.0(2) ?
    O6 C5 C6 C6 . . . 3_766 1.5(3) ?
    O5 C5 C6 C6 . . . 3_766 -178.9(2) ?
    O8 C7 C8 C8 . . . 3_655 3.3(3) ?
    O7 C7 C8 C8 . . . 3_655 -174.2(2) ?
    La1 C7 C8 C8 4_565 . . 3_655 -71.3(5) ?
    O2 C1 O1 La1 . . . . 70.6(2) ?
    C2 C1 O1 La1 . . . . -109.40(17) ?
    O1 C1 O2 La1 . . . 4_566 -9.9(3) ?
    C2 C1 O2 La1 . . . 4_566 170.08(11) ?
    O4 C4 O3 La1 . . . 1_655 -33.2(3) ?
    C3 C4 O3 La1 . . . 1_655 147.30(13) ?
    O3 C4 O4 La1 . . . 4_666 72.1(2) ?
    C3 C4 O4 La1 . . . 4_666 -108.47(15) ?
    O5 C5 O6 La1 . . . . -30.8(3) ?
    C6 C5 O6 La1 . . . . 148.76(14) ?
    O8 C7 O7 La1 . . . . 154.08(13) ?
    C8 C7 O7 La1 . . . . -28.5(3) ?
    La1 C7 O7 La1 4_565 . . . 168.47(17) ?
    O8 C7 O7 La1 . . . 4_565 -14.40(15) ?
    C8 C7 O7 La1 . . . 4_565 163.03(13) ?
    O7 C7 O8 La1 . . . 4_565 15.68(17) ?
    C8 C7 O8 La1 . . . 4_565 -161.72(12) ?
    C1 O1 La1 O4 . . . 4_465 176.91(14) ?
    C1 O1 La1 O3 . . . 1_455 -109.72(16) ?
    C1 O1 La1 O7 . . . . 176.62(16) ?
    C1 O1 La1 O2 . . . 4_565 94.61(16) ?
    C1 O1 La1 O8 . . . 4_566 -33.94(17) ?
    C1 O1 La1 O6 . . . . 22.16(15) ?
    C1 O1 La1 O1W . . . . 55.44(17) ?
    C1 O1 La1 O7 . . . 4_566 -43.17(16) ?
    C1 O1 La1 C7 . . . 4_566 -35.55(16) ?
    C7 O7 La1 O1 . . . . 70.34(18) ?
    La1 O7 La1 O1 4_565 . . . -124.25(6) ?
    C7 O7 La1 O4 . . . 4_465 -109.49(18) ?
    La1 O7 La1 O4 4_565 . . 4_465 55.92(6) ?
    C7 O7 La1 O3 . . . 1_455 -25.29(17) ?
    La1 O7 La1 O3 4_565 . . 1_455 140.12(7) ?
    C7 O7 La1 O2 . . . 4_565 150.00(18) ?
    La1 O7 La1 O2 4_565 . . 4_565 -44.59(6) ?
    C7 O7 La1 O8 . . . 4_566 -62.2(2) ?
    La1 O7 La1 O8 4_565 . . 4_566 103.23(7) ?
    C7 O7 La1 O6 . . . . 109.01(17) ?
    La1 O7 La1 O6 4_565 . . . -85.58(8) ?
    C7 O7 La1 O1W . . . . -158.26(17) ?
    La1 O7 La1 O1W 4_565 . . . 7.15(8) ?
    C7 O7 La1 O7 . . . 4_566 13.0(2) ?
    La1 O7 La1 O7 4_565 . . 4_566 178.394(15) ?
    C7 O7 La1 C7 . . . 4_566 -17.1(2) ?
    La1 O7 La1 C7 4_565 . . 4_566 148.33(6) ?
    C5 O6 La1 O1 . . . . 117.06(19) ?
    C5 O6 La1 O4 . . . 4_465 -42.3(2) ?
    C5 O6 La1 O3 . . . 1_455 -166.68(17) ?
    C5 O6 La1 O7 . . . . 77.5(2) ?
    C5 O6 La1 O2 . . . 4_565 34.12(18) ?
    C5 O6 La1 O8 . . . 4_566 -107.59(19) ?
    C5 O6 La1 O1W . . . . -36.94(18) ?
    C5 O6 La1 O7 . . . 4_566 -158.3(2) ?
    C5 O6 La1 C7 . . . 4_566 -130.57(19) ?
loop_
    _geom_hbond_atom_site_label_D
    _geom_hbond_atom_site_label_H
    _geom_hbond_atom_site_label_A
    _geom_hbond_site_symmetry_A
    _geom_hbond_distance_DH
    _geom_hbond_distance_HA
    _geom_hbond_distance_DA
    _geom_hbond_angle_DHA
    _geom_hbond_publ_flag
    O1W H1W O8 2_654 0.80(3) 2.06(3) 2.7995(19) 154(3) yes
    O1W H2W O4 2_755 0.75(3) 2.17(3) 2.8913(18) 163(3) yes
    O5 H5 O2 4_565 0.8200 1.8500 2.655(2) 167.00 yes
_iucr_refine_instructions_details
;
TITL import in P 21/c
CELL  0.71073   8.4299  14.6789   8.8096   90.000  103.318   90.000
ZERR     4.00   0.0005   0.0008   0.0005    0.000    0.003    0.000
LATT   1
SYMM  - X, 1/2 + Y, 1/2 - Z
SFAC  C    H    O    LA
UNIT  32   28   36   4
MERG   2
FMAP   2
PLAN   25
ACTA
BOND   $H
CONF
L.S.   4
WGHT    0.019800    0.402000
FVAR       0.13265
C1    1    0.917943    0.176305    0.352520    11.00000    0.00928    0.00918 =
         0.01071    0.00173    0.00439    0.00079
C2    1    1.095469    0.169747    0.353817    11.00000    0.00820    0.01654 =
         0.00988    0.00087    0.00188    0.00005
AFIX  43
H2    2    1.167661    0.152773    0.446056    11.00000   -1.20000
AFIX   0
C3    1    1.155069    0.187046    0.229252    11.00000    0.01146    0.01170 =
         0.00898    0.00169    0.00447   -0.00075
AFIX  43
H3    2    1.084237    0.200636    0.134384    11.00000   -1.20000
AFIX   0
C4    1    1.336718    0.184796    0.240637    11.00000    0.00755    0.01115 =
         0.00877   -0.00022    0.00215   -0.00073
C5    1    0.975901    0.439161    0.305606    11.00000    0.01311    0.01655 =
         0.01086   -0.00062    0.00214   -0.00096
C6    1    1.033917    0.501452    0.438465    11.00000    0.01416    0.01533 =
         0.01130   -0.00203    0.00211   -0.00366
AFIX  43
H6    2    1.117362    0.542577    0.436578    11.00000   -1.20000
AFIX   0
C7    1    0.533416    0.102803   -0.125519    11.00000    0.01126    0.01067 =
         0.00878   -0.00011    0.00359   -0.00066
C8    1    0.524248    0.043207    0.009432    11.00000    0.01697    0.00993 =
         0.00846   -0.00001    0.00460   -0.00178
AFIX  43
H8    2    0.553293    0.067157    0.109751    11.00000   -1.20000
AFIX   0
O1    3    0.814414    0.188965    0.226937    11.00000    0.00966    0.01388 =
         0.01168    0.00162    0.00051    0.00146
O2    3    0.883757    0.168216    0.485040    11.00000    0.01180    0.01866 =
         0.01169    0.00315    0.00627    0.00269
O1W   3    0.683400    0.477897    0.025576    11.00000    0.01706    0.01096 =
         0.01414    0.00160    0.00400    0.00189
O3    3    1.386371    0.223459    0.132775    11.00000    0.01050    0.01748 =
         0.01125    0.00246    0.00434   -0.00296
O4    3    1.427999    0.144001    0.356292    11.00000    0.00950    0.01329 =
         0.01020    0.00017    0.00058    0.00086
O5    3    1.053172    0.446978    0.192877    11.00000    0.02126    0.03487 =
         0.01596   -0.01190    0.00926   -0.01287
AFIX 147
H5    2    1.012765    0.412155    0.121669    11.00000   -1.50000
AFIX   0
O6    3    0.864118    0.385373    0.302466    11.00000    0.01802    0.01909 =
         0.01182   -0.00262    0.00241   -0.00754
O7    3    0.593660    0.182524   -0.099125    11.00000    0.01380    0.00816 =
         0.01082   -0.00097    0.00506   -0.00191
O8    3    0.487496    0.073036   -0.263126    11.00000    0.02176    0.01384 =
         0.00861   -0.00173    0.00506   -0.00607
LA1   4    0.631512    0.309568    0.097101    11.00000    0.00657    0.00743 =
         0.00650   -0.00044    0.00204   -0.00024
H1W   2    0.655568    0.496909   -0.062064    11.00000    0.03033
H2W   2    0.650795    0.513557    0.070388    11.00000    0.03596
HKLF 4
REM  import in P 21/c
REM R1 =  0.0196 for   3901 Fo > 4sig(Fo)  and  0.0267 for all   4523 data
REM    172 parameters refined using      0 restraints
END
WGHT      0.0198      0.3988
REM Highest difference peak  2.060,  deepest hole -0.671,  1-sigma level  0.130
Q1    1   0.6340  0.0712  0.0996  11.00000  0.05    2.06
Q2    1   0.6366  0.3622  0.0999  11.00000  0.05    0.92
Q3    1   0.6424  0.2520  0.0945  11.00000  0.05    0.83
Q4    1   0.5000  0.0000  0.0000  10.50000  0.05    0.82
Q5    1   1.0885  0.1890  0.1975  11.00000  0.05    0.81
Q6    1   0.6533  0.3135  0.1877  11.00000  0.05    0.74
Q7    1   0.6138  0.2909  0.0052  11.00000  0.05    0.71
Q8    1   1.3961  0.2014  0.1999  11.00000  0.05    0.59
Q9    1   0.5654  0.1425 -0.1143  11.00000  0.05    0.56
Q10   1   1.3906  0.1503  0.2851  11.00000  0.05    0.56
Q11   1   0.9016  0.1756  0.4119  11.00000  0.05    0.52
Q12   1   1.0045  0.4733  0.3683  11.00000  0.05    0.52
Q13   1   0.8741  0.1909  0.2688  11.00000  0.05    0.51
Q14   1   1.1363  0.1669  0.2789  11.00000  0.05    0.51
Q15   1   1.0931  0.4954  0.1985  11.00000  0.05    0.49
Q16   1   0.5139  0.0935 -0.1988  11.00000  0.05    0.48
Q17   1   1.1658  0.1574  0.2070  11.00000  0.05    0.47
Q18   1   0.5302  0.0787 -0.0644  11.00000  0.05    0.47
Q19   1   1.0168  0.1632  0.3641  11.00000  0.05    0.46
Q20   1   1.1718  0.2150  0.2549  11.00000  0.05    0.45
Q21   1   1.0000  0.5000  0.5000  10.50000  0.05    0.44
Q22   1   1.3683  0.2622  0.1526  11.00000  0.05    0.44
Q23   1   0.5140  0.0970 -0.2980  11.00000  0.05    0.44
Q24   1   1.2587  0.1699  0.2318  11.00000  0.05    0.43
Q25   1   1.2451  0.1948  0.2209  11.00000  0.05    0.42
;
