# Supplementary material for: Hydro­thermal synthesis and crystal structure of a new lanthanum(III) coordination polymer with fumaric acid
Source: Acta Crystallogr E Crystallogr Commun. 2015 Apr 22;71(Pt 5):m114–5. doi: 10.1107/S2056989015007008 (PMC4420125; doi:10.1107/S2056989015007008)
Supplement: Supplementary file 2 [file e-71-0m114-Isup2.hkl]

#
# h,k,l, Fc-squared, Fo-squared, sigma(Fo-squared) and status flag
#
data_I
_shelx_title ' import in P 21/c'
_shelx_refln_list_code          4
_shelx_F_calc_maximum      231.34
_exptl_crystal_F_000       736.00
_reflns_d_resolution_high  0.6252
 
loop_
 _symmetry_equiv_pos_as_xyz
 'x, y, z'
 '-x, y+1/2, -z+1/2'
 '-x, -y, -z'
 'x, -y-1/2, z-1/2'
 
_cell_length_a     8.4299
_cell_length_b    14.6789
_cell_length_c     8.8096
_cell_angle_alpha  90.000
_cell_angle_beta  103.318
_cell_angle_gamma  90.000
 
_shelx_F_squared_multiplier     1.000
 
loop_
 _refln_index_h
 _refln_index_k
 _refln_index_l
 _refln_F_squared_calc
 _refln_F_squared_meas
 _refln_F_squared_sigma
 _refln_observed_status
   1   0   0    19550.80    21447.88    346.13 o
   2   0   0     9924.54    10332.33    112.72 o
   3   0   0    12497.49    11846.32    133.14 o
   4   0   0    45621.70    48057.82    484.28 o
   5   0   0     4460.07     4541.19     73.72 o
   6   0   0     1896.30     1906.30     50.10 o
   7   0   0    10663.93    10671.50    147.62 o
   8   0   0     9557.96    10227.32    150.13 o
   9   0   0     1801.41     1603.87     59.14 o
  10   0   0      783.48      802.49     44.57 o
  11   0   0     4399.44     4385.91    114.42 o
  12   0   0     3392.47     3232.19    105.89 o
  13   0   0      162.32      305.21     97.76 o
   1   1   0    24440.56    25479.12    636.33 o
   2   1   0    14590.54    15138.02    112.27 o
   3   1   0     9841.36    10115.80     82.64 o
   4   1   0      105.39      125.55     12.05 o
   5   1   0    13255.56    13418.90    113.86 o
   6   1   0    11579.01    11665.51    106.77 o
   7   1   0     2795.19     2710.32     45.55 o
   8   1   0     1148.38     1147.43     34.58 o
   9   1   0     6521.86     6360.56     77.47 o
  10   1   0     5668.37     5675.41     72.85 o
  11   1   0     1368.62     1400.02     53.01 o
  12   1   0     1098.55     1074.11     56.66 o
  13   1   0     3118.79     3032.66    125.22 o
   0   2   0    25085.78    26057.52    208.83 o
   1   2   0    11575.57    11950.93     95.45 o
   2   2   0     5116.67     5472.83     48.09 o
   3   2   0     4689.43     4763.76     47.30 o
   4   2   0    40157.30    42478.39    305.50 o
   5   2   0     8518.13     8782.22     84.89 o
   6   2   0       49.61       32.23     11.96 o
   7   2   0     5313.92     5247.77     73.12 o
   8   2   0     6255.22     6411.86     78.63 o
   9   2   0      847.74      864.59     32.38 o
  10   2   0      212.70      203.79     20.30 o
  11   2   0     4446.73     4768.61     84.80 o
  12   2   0     1221.86     1295.68     60.89 o
  13   2   0      167.21      183.57     48.60 o
   1   3   0      897.78      889.55     17.65 o
   2   3   0     4266.27     4337.55     41.79 o
   3   3   0     1270.69     1307.35     23.64 o
   4   3   0      127.58      158.06     12.72 o
   5   3   0      703.13      735.14     22.73 o
   6   3   0     4665.80     4707.13     58.14 o
   7   3   0      636.70      699.01     26.78 o
   8   3   0      230.43      194.66     18.55 o
   9   3   0      347.61      308.33     22.09 o
  10   3   0     1358.91     1371.04     51.60 o
  11   3   0        1.15        0.97     20.17 o
  12   3   0      406.63      403.94     40.13 o
  13   3   0      905.70      802.06    148.62 o
   0   4   0       29.63        6.18      9.51 o
   1   4   0      146.42      134.63     10.72 o
   2   4   0      480.97      470.13     14.72 o
   3   4   0     6763.72     6959.71     63.99 o
   4   4   0       50.97       62.03     11.37 o
   5   4   0      384.01      376.12     17.65 o
   6   4   0      328.63      320.59     18.80 o
   7   4   0      523.38      495.88     22.94 o
   8   4   0       10.99       25.02     14.08 o
   9   4   0      262.59      215.27     20.46 o
  10   4   0        0.25       -5.87     16.38 o
  11   4   0        0.62        1.51     17.89 o
  12   4   0       78.74      109.93     33.83 o
   1   5   0     2349.59     2453.94     42.18 o
   2   5   0      165.05      126.21     11.27 o
   3   5   0     2808.01     2892.30     34.44 o
   4   5   0      138.75      155.83     13.29 o
   5   5   0     1615.94     1513.33     29.43 o
   6   5   0     2653.60     2585.30     40.67 o
   7   5   0     1442.45     1365.33     34.63 o
   8   5   0       36.44       36.33     14.60 o
   9   5   0      679.80      644.58     30.21 o
  10   5   0     1208.20     1248.64     46.02 o
  11   5   0      226.47      252.52     27.22 o
  12   5   0        1.82      -26.93     28.29 o
   0   6   0    34338.77    35594.24    354.39 o
   1   6   0     1244.10     1095.92     20.97 o
   2   6   0     1528.95     1509.24     25.58 o
   3   6   0     7698.27     7945.25     68.57 o
   4   6   0    19278.27    19345.97    143.87 o
   5   6   0     1985.36     2040.32     34.30 o
   6   6   0        8.37       -0.12     11.91 o
   7   6   0     2645.03     2585.76     44.40 o
   8   6   0     1722.86     1714.54     60.21 o
   9   6   0       85.08      102.08     19.41 o
  10   6   0      151.22      175.35     23.31 o
  11   6   0     1995.51     2045.17     60.75 o
  12   6   0      614.90      639.26     52.47 o
   1   7   0    15225.95    15634.17    122.09 o
   2   7   0    25782.83    26041.90    194.43 o
   3   7   0     7327.21     7361.14     76.45 o
   4   7   0      113.51      117.38     12.71 o
   5   7   0     7537.90     7618.86     74.45 o
   6   7   0    11873.49    11801.00    105.69 o
   7   7   0     2833.74     2801.59     47.19 o
   8   7   0      642.39      642.27     28.69 o
   9   7   0     2796.38     2828.40     58.88 o
  10   7   0     4575.05     4556.58     78.38 o
  11   7   0     1273.76     1271.85     60.19 o
  12   7   0      826.30      933.18     61.09 o
   0   8   0    50979.68    53750.12    532.31 o
   1   8   0     7572.11     7692.04     65.07 o
   2   8   0       84.80       47.58     11.78 o
   3   8   0     8105.68     8006.56     72.06 o
   4   8   0    17612.61    17687.06    136.78 o
   5   8   0     3989.01     3971.81     50.85 o
   6   8   0     1038.94     1059.34     31.32 o
   7   8   0    12071.25    12103.34    113.06 o
   8   8   0     7386.33     7542.23     86.04 o
   9   8   0     1852.17     1869.15     56.07 o
  10   8   0      464.84      456.28     35.94 o
  11   8   0     5189.78     5454.73    117.78 o
  12   8   0     1737.80     1709.93     79.07 o
   1   9   0    10698.77    10757.34     92.24 o
   2   9   0    18847.72    18832.30    150.10 o
   3   9   0     9824.82    10279.53     94.50 o
   4   9   0      108.34       99.37     15.00 o
   5   9   0     5900.60     5835.58     69.69 o
   6   9   0    14872.98    15079.80    129.82 o
   7   9   0     3379.93     3460.36     54.05 o
   8   9   0      273.92      312.24     25.54 o
   9   9   0     3698.85     3800.56     71.64 o
  10   9   0     4922.12     4987.37    111.06 o
  11   9   0      507.29      577.49     59.13 o
  12   9   0     1646.79     1721.99    105.70 o
   0  10   0    15112.61    15139.36    169.69 o
   1  10   0     5697.63     5810.43     64.97 o
   2  10   0     1160.54     1141.97     26.94 o
   3  10   0     6011.36     5838.19     74.81 o
   4  10   0    11975.38    11965.78    104.05 o
   5  10   0     3500.86     3449.06     49.74 o
   6  10   0     1480.37     1460.12     37.46 o
   7  10   0     4701.96     4842.97     65.77 o
   8  10   0     4530.29     4632.16     74.52 o
   9  10   0      998.04     1056.93     50.60 o
  10  10   0      807.92      837.03     46.97 o
  11  10   0     2913.31     3033.69     90.80 o
   1  11   0     5219.87     5149.29     61.55 o
   2  11   0     5672.06     5461.34     66.39 o
   3  11   0     2144.03     2078.71     37.98 o
   4  11   0       14.28        1.69     11.91 o
   5  11   0     2274.63     2234.02     41.65 o
   6  11   0     1687.91     1631.94     39.29 o
   7  11   0      135.04       95.14     19.55 o
   8  11   0      550.54      529.63     44.07 o
   9  11   0     1334.23     1374.75     61.15 o
  10  11   0     1684.00     1701.32     70.56 o
  11  11   0      103.64      121.06     41.47 o
   0  12   0      168.74      127.77     34.00 o
   1  12   0      835.48      807.77     25.36 o
   2  12   0      104.02      104.92     12.94 o
   3  12   0      402.35      434.89     28.68 o
   4  12   0      346.60      290.20     18.83 o
   5  12   0      547.67      491.43     23.90 o
   6  12   0      193.20      197.34     23.34 o
   7  12   0      143.33      104.95     20.28 o
   8  12   0      247.11      258.35     40.85 o
   9  12   0      148.89      159.71     32.92 o
  10  12   0      205.06      199.96     34.73 o
  11  12   0       75.05        8.42     37.31 o
   1  13   0     1183.11     1131.23     29.73 o
   2  13   0      746.41      654.63     26.01 o
   3  13   0      996.99      976.63     28.88 o
   4  13   0        3.86       -2.09     14.61 o
   5  13   0       27.55       32.36     15.51 o
   6  13   0      103.15      111.03     19.69 o
   7  13   0      108.31       86.52     26.19 o
   8  13   0        1.89      -23.40     23.40 o
   9  13   0        3.41       -3.11     25.02 o
  10  13   0      119.41       92.74     33.74 o
   0  14   0     6331.49     6379.61    146.07 o
   1  14   0      749.73      706.32     46.31 o
   2  14   0      278.41      319.59     25.10 o
   3  14   0      716.99      659.97     25.49 o
   4  14   0     4947.22     5004.18     69.88 o
   5  14   0      123.23      112.48     20.17 o
   6  14   0      188.07      161.35     26.17 o
   7  14   0     1488.49     1499.16     67.84 o
   8  14   0     1103.61      920.61     59.45 o
   9  14   0       78.13      118.47     31.00 o
  10  14   0      142.69      178.39     39.49 o
   1  15   0     4535.03     4495.99     76.42 o
   2  15   0     6556.23     6688.26     98.89 o
   3  15   0     4941.66     4941.63     97.44 o
   4  15   0      248.35      236.18     23.20 o
   5  15   0     2096.63     2077.88     61.78 o
   6  15   0     4025.31     4061.36     87.26 o
   7  15   0     1645.55     1650.18     62.46 o
   8  15   0      222.68      224.66     35.67 o
   9  15   0     2031.71     2125.86     76.96 o
  10  15   0     2682.14     2726.70    183.74 o
   0  16   0    13134.07    13743.37    329.65 o
   1  16   0     1945.87     1994.67     80.17 o
   2  16   0       15.02       14.65     27.91 o
   3  16   0     4639.22     4677.52    122.37 o
   4  16   0     7059.85     7185.51    115.59 o
   5  16   0     2759.35     2719.89     74.08 o
   6  16   0      743.69      633.55     51.64 o
   7  16   0     4058.79     4185.39    111.19 o
   8  16   0     3485.48     3475.39    106.73 o
   9  16   0      991.18      986.16     70.58 o
   1  17   0     4774.12     5174.79    130.81 o
   2  17   0     8568.07     8444.91    174.82 o
   3  17   0     2472.19     2607.56    151.47 o
   4  17   0      435.42      476.88     47.34 o
   5  17   0     4541.34     4859.15     99.22 o
   6  17   0     8678.90     8849.60    140.95 o
   7  17   0     1778.43     1751.12     69.21 o
   8  17   0       98.77       86.83     39.41 o
   9  17   0     1603.38     1477.74    164.54 o
   0  18   0     4443.18     4816.80    181.87 o
   1  18   0     5034.75     5113.81    202.90 o
   2  18   0      509.57      451.80     53.64 o
   3  18   0     3047.34     3147.49    108.49 o
   4  18   0     4418.32     4531.65    113.22 o
   5  18   0     1856.58     2047.44     85.07 o
   6  18   0      613.13      561.16     44.82 o
   7  18   0     2365.33     2340.60     98.52 o
   8  18   0     1579.46     1714.48     74.26 o
   1  19   0     1170.80     1236.53     79.90 o
   2  19   0     3498.19     3474.94    116.94 o
   3  19   0      675.54      603.82     90.37 o
   4  19   0        7.52      -28.10     31.02 o
   5  19   0     1555.93     1526.46     79.08 o
   6  19   0     2407.63     2340.62     92.69 o
   7  19   0      361.74      353.56     77.69 o
   0  20   0      284.13      284.18     69.34 o
   1  20   0      309.20      357.41     52.04 o
   2  20   0       18.73        6.63     35.83 o
   3  20   0      270.68      189.23     47.56 o
   4  20   0       80.67       78.18     36.72 o
   5  20   0      507.86      393.18     73.79 o
   6  20   0      110.22       69.07     37.51 o
   1  21   0        9.00      -14.46     35.20 o
   2  21   0        5.47       33.29     40.44 o
   3  21   0        9.05       -3.63     34.01 o
   4  21   0        0.40        3.68     35.95 o
   5  21   0       34.75       -1.00     35.66 o
   0  22   0     1442.78     1277.09    123.33 o
   1  22   0      417.16      543.74    116.23 o
   2  22   0       15.29      -37.85     37.85 o
   3  22   0      409.90      455.60     52.03 o
   4  22   0      786.52      721.39     62.67 o
   1  23   0      734.81      771.51     74.75 o
   2  23   0     1745.18     1583.85     98.53 o
 -13   1   1      219.09      174.53     31.30 o
 -12   1   1      489.69      510.64     37.53 o
 -11   1   1      298.91      324.93     30.44 o
 -10   1   1        0.71      -15.92     15.92 o
  -9   1   1      673.76      657.03     27.21 o
  -8   1   1      452.30      463.46     22.42 o
  -7   1   1      133.55      120.44     14.59 o
  -6   1   1       32.07       29.21     10.97 o
  -5   1   1     2473.79     2462.44     34.04 o
  -4   1   1     3834.75     3957.16     44.70 o
  -3   1   1     1105.83     1000.68     18.79 o
  -2   1   1      141.40      164.93      8.56 o
  -1   1   1     7801.54     8017.94     88.52 o
   1   1   1     1073.26     1088.97     22.07 o
   2   1   1    12248.20    12815.20     97.48 o
   3   1   1    10442.82    10708.43     87.71 o
   4   1   1     6641.33     7034.43     66.84 o
   5   1   1     1691.27     1663.25     31.08 o
   6   1   1      160.96      145.55     15.02 o
   7   1   1     2445.50     2372.92     43.57 o
   8   1   1      328.33      316.90     22.62 o
   9   1   1      399.98      427.14     26.63 o
  10   1   1       83.11       83.73     21.73 o
  11   1   1      630.18      638.51     37.82 o
  12   1   1       10.87      -38.49     54.56 o
 -13   2   1      883.12      907.28     56.76 o
 -12   2   1      330.67      340.63     33.81 o
 -11   2   1     1036.70     1032.03     62.10 o
 -10   2   1     3841.03     3802.63     63.90 o
  -9   2   1      664.73      728.66     29.06 o
  -8   2   1     1200.72     1138.11     30.55 o
  -7   2   1     6785.55     6835.49     71.86 o
  -6   2   1     9545.72     9789.62     86.96 o
  -5   2   1     6069.64     6262.66     59.89 o
  -4   2   1      551.72      632.29     18.37 o
  -3   2   1     7221.59     7296.48     59.13 o
  -2   2   1     1012.47      953.44     15.30 o
  -1   2   1      199.45      197.31     13.17 o
   0   2   1     6027.89     6037.09     45.62 o
   1   2   1    17468.10    18048.74    119.68 o
   2   2   1    14389.33    14649.88    110.55 o
   3   2   1      245.57      264.28     13.18 o
   4   2   1     5620.65     5793.79     58.63 o
   5   2   1    11144.64    11214.98    100.50 o
   6   2   1     2194.22     2194.36     38.78 o
   7   2   1       16.41       24.99     17.12 o
   8   2   1     6313.31     6190.88     77.99 o
   9   2   1     4767.65     4881.56     72.06 o
  10   2   1      655.58      701.00     38.30 o
  11   2   1        3.36      -18.51     39.54 o
  12   2   1     2997.09     2980.95    223.65 o
 -13   3   1     1221.34     1261.83     63.48 o
 -12   3   1     3614.92     3720.11     79.30 o
 -11   3   1     3281.44     3505.14     73.01 o
 -10   3   1       17.41       30.50     17.00 o
  -9   3   1     5474.29     5618.04     68.02 o
  -8   3   1     8649.14     8667.82     84.17 o
  -7   3   1     1834.50     1712.45     34.93 o
  -6   3   1     2179.11     2117.85     35.10 o
  -5   3   1    10466.07    10746.10     89.51 o
  -4   3   1    14560.29    14616.31    109.79 o
  -3   3   1     2856.68     3103.96     33.26 o
  -2   3   1    26666.76    28288.98    186.78 o
  -1   3   1    23743.66    23940.56    372.91 o
   0   3   1    28133.17    29427.59    205.14 o
   1   3   1     6499.00     6761.05     59.94 o
   2   3   1     7531.76     7544.66     63.95 o
   3   3   1    30565.08    32107.99    233.22 o
   4   3   1     9597.70     9733.78     86.62 o
   5   3   1      436.73      433.09     18.96 o
   6   3   1     3992.46     4077.05     54.46 o
   7   3   1    12091.24    11952.67    115.55 o
   8   3   1     4823.58     4886.83     68.28 o
   9   3   1     1201.51     1216.64     40.08 o
  10   3   1     2988.91     2961.40     56.26 o
  11   3   1     4419.49     4548.97     98.70 o
  12   3   1     1242.22     1233.97    200.63 o
 -13   4   1     1757.95     1688.08     70.66 o
 -12   4   1      326.49      319.03     32.99 o
 -11   4   1     4589.97     4622.59     83.84 o
 -10   4   1     8209.01     8330.06     99.03 o
  -9   4   1     5495.12     5587.85     71.88 o
  -8   4   1      805.75      786.73     29.14 o
  -7   4   1     7761.12     7948.77     80.32 o
  -6   4   1     8232.37     8115.11     77.24 o
  -5   4   1     1230.32     1229.51     29.83 o
  -4   4   1     3003.46     3038.49     36.47 o
  -3   4   1    43934.49    45860.15    301.45 o
  -2   4   1    22488.71    22594.90    153.22 o
  -1   4   1       14.03        4.03      7.58 o
   0   4   1     3673.22     3999.29     32.28 o
   1   4   1    52510.76    53062.23    402.45 o
   2   4   1     3814.94     3833.55     40.20 o
   3   4   1       87.35       40.90      9.98 o
   4   4   1    12248.17    12398.67    105.83 o
   5   4   1    19743.95    20055.39    162.40 o
   6   4   1     9159.31     9389.04     93.58 o
   7   4   1        0.92       -1.89     13.35 o
   8   4   1     9926.78     9936.10    167.37 o
   9   4   1    10528.40    10597.84    116.31 o
  10   4   1     2751.45     2793.43     57.43 o
  11   4   1       62.35       53.08     26.48 o
  12   4   1     4208.17     4354.97    166.76 o
 -13   5   1     2028.48     2092.48    134.13 o
 -12   5   1     3433.53     3370.57     77.06 o
 -11   5   1     2981.71     3034.99     69.25 o
 -10   5   1      255.88      261.75     24.22 o
  -9   5   1     3782.53     3749.12     78.01 o
  -8   5   1     9114.20     9238.15     94.00 o
  -7   5   1     1520.00     1506.60     34.01 o
  -6   5   1     1416.28     1449.28     30.88 o
  -5   5   1     7990.33     7945.29    101.45 o
  -4   5   1    21658.60    21991.49    158.11 o
  -3   5   1      609.94      559.38     20.81 o
  -2   5   1    13590.11    14195.95    110.68 o
  -1   5   1    24158.54    23582.21    171.56 o
   0   5   1    22465.64    22049.93    257.57 o
   1   5   1       38.61       -0.92      7.82 o
   2   5   1    28909.66    29999.67    218.44 o
   3   5   1    22586.21    22441.65    171.15 o
   4   5   1     8362.97     8485.46     80.03 o
   5   5   1     2538.90     2538.97     40.47 o
   6   5   1     9455.99     9596.24     96.21 o
   7   5   1    13758.34    13677.62    129.47 o
   8   5   1     2860.81     2978.07     53.87 o
   9   5   1      886.68      877.72     33.99 o
  10   5   1     4296.68     4331.58     76.01 o
  11   5   1     4566.66     4708.02    102.66 o
  12   5   1     1315.18     1342.17     91.62 o
 -12   6   1       50.98       77.88     28.04 o
 -11   6   1     1418.14     1399.50     78.75 o
 -10   6   1     3579.30     3537.83     63.23 o
  -9   6   1     1069.20     1117.98     51.21 o
  -8   6   1      230.19      239.95     19.90 o
  -7   6   1     6661.94     6658.42     73.15 o
  -6   6   1     4340.35     4278.69     53.16 o
  -5   6   1     2464.66     2431.23     36.59 o
  -4   6   1       93.54       96.62     11.09 o
  -3   6   1    22399.45    23048.32    162.55 o
  -2   6   1     7191.21     7093.97     64.32 o
  -1   6   1     1744.45     1680.90     25.15 o
   0   6   1     2869.92     2730.06     34.47 o
   1   6   1    25642.97    26389.94    184.03 o
   2   6   1    22456.07    23557.49    211.12 o
   3   6   1      412.69      397.47     16.47 o
   4   6   1     2394.68     2261.96     49.49 o
   5   6   1    13341.85    13510.92    159.88 o
   6   6   1     4803.38     4813.67     62.40 o
   7   6   1       34.78       37.26     14.54 o
   8   6   1     3223.68     3198.12     53.33 o
   9   6   1     3975.03     3891.74     61.91 o
  10   6   1      962.19      962.19     80.73 o
  11   6   1      132.67      131.24     31.41 o
  12   6   1     1901.47     1963.51    154.50 o
 -12   7   1     1223.62     1207.44     60.53 o
 -11   7   1      235.95      212.95     30.19 o
 -10   7   1        5.36      -12.35     15.70 o
  -9   7   1     2889.34     2845.69     54.68 o
  -8   7   1     1564.00     1566.29     43.03 o
  -7   7   1      688.82      589.25     24.75 o
  -6   7   1      898.33      808.78     26.25 o
  -5   7   1     5268.87     5450.98     59.00 o
  -4   7   1     3006.19     2925.09     41.03 o
  -3   7   1      989.71     1056.87     22.82 o
  -2   7   1     2847.74     2720.08     44.40 o
  -1   7   1     1494.92     1421.78     24.67 o
   0   7   1      458.89      453.47     16.51 o
   1   7   1      177.05      199.13     10.04 o
   2   7   1     3362.24     3459.40     40.93 o
   3   7   1     4456.92     4500.12     51.56 o
   4   7   1      277.60      289.96     17.55 o
   5   7   1      157.08      155.79     16.32 o
   6   7   1     3851.14     3875.53     58.08 o
   7   7   1     3868.59     3804.72     55.60 o
   8   7   1     1325.52     1271.08     37.37 o
   9   7   1      178.57      167.02     22.52 o
  10   7   1     1485.15     1566.55     68.50 o
  11   7   1     1517.44     1500.70    112.13 o
  12   7   1      310.15      228.78     50.60 o
 -12   8   1       35.05      -19.61     29.83 o
 -11   8   1      169.03      176.74     29.07 o
 -10   8   1      358.18      324.83     32.70 o
  -9   8   1      294.33      303.36     24.80 o
  -8   8   1       82.58       81.59     17.50 o
  -7   8   1      307.93      329.36     23.75 o
  -6   8   1     1003.15      964.72     28.75 o
  -5   8   1      202.06      226.49     16.36 o
  -4   8   1      579.32      582.75     20.45 o
  -3   8   1       27.59       10.48      9.64 o
  -2   8   1      424.28      414.39     16.92 o
  -1   8   1       59.60       56.63     10.77 o
   0   8   1     1338.71     1346.89     26.46 o
   1   8   1      373.30      349.09     13.64 o
   2   8   1     2345.57     2378.16     43.70 o
   3   8   1     1738.61     1703.49     29.68 o
   4   8   1       44.11       41.93     11.25 o
   5   8   1      130.86      131.01     15.15 o
   6   8   1      685.90      671.25     25.84 o
   7   8   1       48.55       48.37     14.86 o
   8   8   1        5.84       13.89     16.09 o
   9   8   1        5.11      -16.47     19.31 o
  10   8   1       88.83       44.04     27.64 o
  11   8   1       57.85       48.34     27.89 o
  12   8   1       21.41      -32.00     53.25 o
 -12   9   1     1024.77      950.42     61.70 o
 -11   9   1      240.99      183.00     32.69 o
 -10   9   1       91.38      118.88     21.33 o
  -9   9   1      125.09       96.15     19.44 o
  -8   9   1      466.02      416.33     26.12 o
  -7   9   1      198.91      195.45     21.48 o
  -6   9   1      605.60      591.34     35.58 o
  -5   9   1      253.97      251.73     17.52 o
  -4   9   1     2317.19     2220.29     35.95 o
  -3   9   1      219.56      224.60     15.39 o
  -2   9   1     1872.57     1913.11     31.78 o
  -1   9   1      144.86      140.37     11.86 o
   0   9   1     3503.36     3651.64     46.38 o
   1   9   1      136.72      156.75     11.91 o
   2   9   1      312.67      292.59     15.53 o
   3   9   1      154.03      159.56     15.12 o
   4   9   1     1061.09     1065.36     32.50 o
   5   9   1       71.44       66.49     14.46 o
   6   9   1      103.96      102.72     16.13 o
   7   9   1      523.11      489.84     25.35 o
   8   9   1      491.80      462.81     29.73 o
   9   9   1       10.71      -16.91     24.04 o
  10   9   1        5.50      -23.87     23.87 o
  11   9   1      221.90      147.88     46.60 o
 -12  10   1       18.14      -35.56     35.56 o
 -11  10   1      513.56      523.81     47.27 o
 -10  10   1     1280.45     1250.47     54.99 o
  -9  10   1      489.50      475.70     29.03 o
  -8  10   1      269.71      263.41     23.00 o
  -7  10   1     2672.63     2717.24     50.11 o
  -6  10   1     1330.68     1305.31     34.44 o
  -5  10   1       25.64       28.02     13.20 o
  -4  10   1      196.09      154.22     14.91 o
  -3  10   1     6944.21     6796.63     71.46 o
  -2  10   1       29.15       35.77     10.71 o
  -1  10   1     1082.76     1093.37     24.80 o
   0  10   1     1448.93     1376.36     29.34 o
   1  10   1    10562.04    10876.90    102.65 o
   2  10   1     2791.45     2706.16     36.70 o
   3  10   1       17.09       10.25     11.74 o
   4  10   1      590.58      595.01     30.56 o
   5  10   1     5561.32     5545.50     65.26 o
   6  10   1     1132.19     1131.33     33.82 o
   7  10   1       16.80      -14.79     14.79 o
   8  10   1     3140.65     3093.41     66.84 o
   9  10   1     4001.21     3970.84     90.61 o
  10  10   1      749.24      706.01     49.62 o
  11  10   1       20.38        5.47     27.02 o
 -11  11   1     2333.62     2438.02     97.93 o
 -10  11   1      261.00      268.85     36.29 o
  -9  11   1     3762.40     3713.92     65.12 o
  -8  11   1     6941.52     6979.60     86.53 o
  -7  11   1     2424.31     2439.05     48.37 o
  -6  11   1      474.59      464.26     30.60 o
  -5  11   1     5174.46     5315.20     63.93 o
  -4  11   1    10894.78    11141.91     99.90 o
  -3  11   1      583.82      596.19     23.51 o
  -2  11   1     2473.37     2352.94     38.45 o
  -1  11   1     9306.18     8942.67    131.99 o
   0  11   1     7687.69     7775.72    125.84 o
   1  11   1       95.44       77.52     11.09 o
   2  11   1     4856.63     4813.86     53.29 o
   3  11   1     8219.44     8130.67     83.45 o
   4  11   1     4032.07     4028.02     53.07 o
   5  11   1      846.70      753.67     27.56 o
   6  11   1     3089.16     3135.52     51.99 o
   7  11   1     6834.16     6888.07     98.24 o
   8  11   1     2514.23     2395.98     70.61 o
   9  11   1      440.44      484.76     42.30 o
  10  11   1     1552.41     1522.92     71.04 o
  11  11   1     2566.63     2554.08     86.85 o
 -11  12   1     1610.10     1613.44     88.69 o
 -10  12   1     3537.69     3822.66    113.12 o
  -9  12   1     1333.46     1208.13     57.88 o
  -8  12   1      675.57      566.40     33.64 o
  -7  12   1     2961.47     3036.81     60.36 o
  -6  12   1     3930.42     3981.62     61.46 o
  -5  12   1      763.30      744.71     31.03 o
  -4  12   1     1672.11     1660.86     35.55 o
  -3  12   1    10806.84    10684.42    103.10 o
  -2  12   1     8552.06     8547.08     84.86 o
  -1  12   1        3.80       10.13     11.59 o
   0  12   1     3034.14     3029.86     62.81 o
   1  12   1    22376.45    22817.20    195.26 o
   2  12   1     7602.53     7670.20     78.82 o
   3  12   1        2.71        4.56     11.61 o
   4  12   1    10004.76    10127.17     96.20 o
   5  12   1    11038.50    11219.40    106.80 o
   6  12   1     5649.56     5761.24     86.42 o
   7  12   1        9.90       12.61     20.42 o
   8  12   1     5323.40     5599.92    106.71 o
   9  12   1     3834.76     3926.06     94.02 o
  10  12   1      871.13      892.61     55.36 o
  11  12   1      343.23      331.35     93.21 o
 -11  13   1     1562.40     1706.39     92.56 o
 -10  13   1       50.81       33.32     36.79 o
  -9  13   1     6510.60     6568.96    120.26 o
  -8  13   1     6079.46     6257.38     92.36 o
  -7  13   1     2310.62     2250.85     62.67 o
  -6  13   1      252.27      260.97     24.28 o
  -5  13   1    11184.78    11281.29    118.27 o
  -4  13   1     8566.08     8797.66     97.58 o
  -3  13   1     2433.02     2427.43     45.43 o
  -2  13   1     2374.53     2341.46     45.26 o
  -1  13   1    10233.89    10415.36    106.59 o
   0  13   1     6376.18     6561.82     76.49 o
   1  13   1        5.35        7.03     15.65 o
   2  13   1     5300.44     5338.36     67.99 o
   3  13   1    16982.73    16865.56    137.41 o
   4  13   1     4360.81     4411.26     64.49 o
   5  13   1       33.15       40.48     19.14 o
   6  13   1     2990.87     3031.34     63.71 o
   7  13   1     7098.03     7207.20    119.46 o
   8  13   1     1797.30     1915.15     69.08 o
   9  13   1      513.68      449.57     42.63 o
  10  13   1     2740.11     2882.99     87.42 o
 -10  14   1     3153.27     3289.80    110.29 o
  -9  14   1     1010.14      963.66     55.12 o
  -8  14   1      599.78      640.86     59.81 o
  -7  14   1     4237.28     4240.83     73.68 o
  -6  14   1     3697.30     3660.70     65.60 o
  -5  14   1      732.24      675.74     32.40 o
  -4  14   1     2091.16     2119.73     47.25 o
  -3  14   1     7927.35     7980.63     96.02 o
  -2  14   1     3708.23     3711.22     84.12 o
  -1  14   1      234.93      236.46     21.17 o
   0  14   1     3642.79     3544.25     75.39 o
   1  14   1     4588.33     4499.20     78.58 o
   2  14   1     6540.55     6732.68    112.06 o
   3  14   1      186.11      195.49     26.26 o
   4  14   1     3324.05     3324.17     56.43 o
   5  14   1     5619.60     5561.12     84.59 o
   6  14   1     4224.14     4468.95     90.06 o
   7  14   1       50.00       21.46     25.16 o
   8  14   1     3713.66     3756.11    152.09 o
   9  14   1     3466.85     3548.18     92.85 o
  10  14   1     1192.78     1254.91     65.68 o
 -10  15   1       35.64       46.35     38.44 o
  -9  15   1     1668.27     1585.09    115.87 o
  -8  15   1     1495.94     1480.06     63.01 o
  -7  15   1      455.06      414.23     35.27 o
  -6  15   1      328.18      297.50     26.89 o
  -5  15   1     3387.27     3415.61     62.34 o
  -4  15   1     2607.04     2550.61     48.61 o
  -3  15   1      145.78      138.58     19.71 o
  -2  15   1     1155.87     1176.66     51.95 o
  -1  15   1     6522.53     6705.38    113.60 o
   0  15   1     1935.68     1940.20     60.80 o
   1  15   1     1375.18     1295.95     52.38 o
   2  15   1     1377.36     1479.33     72.50 o
   3  15   1     2450.27     2371.64     68.13 o
   4  15   1      925.36      902.84     39.49 o
   5  15   1       23.36       15.16     23.51 o
   6  15   1     1660.10     1738.06     64.52 o
   7  15   1     2507.43     2595.89     76.70 o
   8  15   1      978.20      970.88     55.24 o
   9  15   1        4.71      -27.21     27.21 o
  -9  16   1      176.51      219.27     45.98 o
  -8  16   1       41.06        7.12     25.28 o
  -7  16   1      525.95      416.45     38.89 o
  -6  16   1      331.36      297.49     34.36 o
  -5  16   1      389.30      369.71     31.68 o
  -4  16   1       95.82       62.91     21.88 o
  -3  16   1      590.11      505.05     40.31 o
  -2  16   1      959.23      945.62     50.02 o
  -1  16   1       76.42      102.43     25.93 o
   0  16   1      226.49      216.85     29.43 o
   1  16   1      912.83      992.38     50.29 o
   2  16   1      711.38      687.38     43.93 o
   3  16   1       12.21       39.32     28.02 o
   4  16   1      365.22      303.56     38.06 o
   5  16   1       94.77       92.19     28.00 o
   6  16   1      103.86      117.71     29.28 o
   7  16   1      685.24      680.23     48.68 o
   8  16   1      527.11      454.30     82.97 o
   9  16   1      408.23      323.77     48.61 o
  -9  17   1      140.50      171.85     56.97 o
  -8  17   1       26.17       30.92     33.16 o
  -7  17   1       81.66       75.92     34.20 o
  -6  17   1       28.76       30.99     26.77 o
  -5  17   1       33.25       46.22     26.58 o
  -4  17   1       45.24       31.44     29.88 o
  -3  17   1       56.09      104.77     35.30 o
  -2  17   1        7.02       19.69     32.77 o
  -1  17   1        6.00       15.29     24.88 o
   0  17   1       24.65       43.23     43.28 o
   1  17   1      162.53      109.05     35.36 o
   2  17   1       37.12       -0.20     30.13 o
   3  17   1        2.82       10.37     80.99 o
   4  17   1       65.37       26.85     29.71 o
   5  17   1      491.65      509.28     56.00 o
   6  17   1       10.56      -10.54     29.62 o
   7  17   1      225.28      184.43     33.90 o
   8  17   1       84.73       75.33     31.41 o
  -8  18   1       32.79      -19.28     34.61 o
  -7  18   1      169.53       47.15     30.79 o
  -6  18   1      265.98      208.09     34.31 o
  -5  18   1       41.97       55.42     32.50 o
  -4  18   1       53.21      134.92     36.13 o
  -3  18   1     1233.85     1402.06     82.58 o
  -2  18   1      562.07      527.08     76.44 o
  -1  18   1        5.93      -29.54     29.54 o
   0  18   1      313.21      290.55     45.41 o
   1  18   1     2428.68     2380.17     94.84 o
   2  18   1     1375.22     1265.17     76.76 o
   3  18   1       21.37       27.44     34.75 o
   4  18   1      402.04      448.00     47.53 o
   5  18   1      915.77      919.75     62.99 o
   6  18   1      303.43      261.89     43.83 o
   7  18   1       27.60       35.09     29.94 o
   8  18   1     1317.15     1353.16     73.50 o
  -7  19   1      449.17      407.32     78.75 o
  -6  19   1      217.15      168.48     51.52 o
  -5  19   1     2286.56     2318.97     88.10 o
  -4  19   1     2257.02     2158.24     84.90 o
  -3  19   1      316.82      314.46     48.91 o
  -2  19   1     1638.61     1626.39     94.92 o
  -1  19   1     3645.12     3937.68    156.58 o
   0  19   1     3104.75     3109.33    142.94 o
   1  19   1       28.19       66.33     50.58 o
   2  19   1     1498.16     1391.89     99.46 o
   3  19   1     3629.78     3731.59    123.54 o
   4  19   1      565.00      532.15     98.10 o
   5  19   1      227.62      171.91     54.46 o
   6  19   1     2209.90     2287.62    104.49 o
   7  19   1     2585.52     2669.07    101.61 o
  -6  20   1     2142.90     2191.30     92.53 o
  -5  20   1      619.29      552.90     54.89 o
  -4  20   1      462.46      402.57     47.92 o
  -3  20   1     4363.92     4777.08    141.65 o
  -2  20   1     2604.75     2556.00    105.90 o
  -1  20   1       39.65       24.89     36.73 o
   0  20   1      475.71      438.54     55.26 o
   1  20   1     4686.87     4929.59    191.54 o
   2  20   1     2266.08     2284.52    115.09 o
   3  20   1       44.86      -15.34     57.34 o
   4  20   1     2367.73     2559.54     95.96 o
   5  20   1     3852.19     3996.08    190.10 o
   6  20   1     2943.22     3044.97    107.31 o
  -5  21   1     4474.75     4340.57    121.73 o
  -4  21   1     3090.73     3235.24    105.71 o
  -3  21   1      295.40      277.95     45.66 o
  -2  21   1     1709.46     1535.08     94.03 o
  -1  21   1     4802.76     4746.60    186.99 o
   0  21   1     1801.20     1769.33     95.65 o
   1  21   1      101.39      108.78     43.61 o
   2  21   1     3245.75     3703.89    156.30 o
   3  21   1     4988.96     5151.09    161.45 o
   4  21   1     2626.78     2742.05    101.51 o
   5  21   1       66.25       48.85     38.37 o
  -4  22   1      460.48      468.73     54.03 o
  -3  22   1     3132.38     3311.52    107.81 o
  -2  22   1     2086.55     2117.72    105.66 o
  -1  22   1      220.15      217.05     49.81 o
   0  22   1     1223.07     1239.57     87.03 o
   1  22   1     2652.11     2818.61    158.57 o
   2  22   1     2719.97     2837.01    117.55 o
   3  22   1       88.47       43.51     51.92 o
   4  22   1     1700.11     1666.99     97.66 o
  -2  23   1      391.09      292.84     57.24 o
  -1  23   1     2931.01     2982.41    250.64 o
   0  23   1     1703.25     1810.54    129.58 o
   1  23   1      175.00      129.76     48.43 o
   2  23   1      633.29      602.75     68.72 o
 -13   0   2     4837.89     4680.12    130.67 o
 -12   0   2     6994.38     7184.92    155.46 o
 -11   0   2       36.13       22.41     30.89 o
 -10   0   2     4108.08     4033.90    102.81 o
  -9   0   2     5404.67     5520.99    101.51 o
  -8   0   2     7090.40     6850.42    100.19 o
  -7   0   2      259.83      256.27     22.26 o
  -6   0   2    14082.82    14753.33    156.80 o
  -5   0   2    15139.05    15779.97    158.74 o
  -4   0   2     6506.86     6859.28     78.08 o
  -3   0   2     1517.45     1801.53     30.03 o
  -2   0   2    25290.56    26585.61    262.15 o
  -1   0   2    35521.43    35986.48    618.94 o
   0   0   2       32.08        9.66     19.32 o
   2   0   2    32848.91    32627.73    327.10 o
   3   0   2    17344.51    18291.57    197.54 o
   4   0   2     1112.09     1004.94     49.05 o
   5   0   2     8913.25     9113.41    122.21 o
   6   0   2     8834.50     8938.93    207.54 o
   7   0   2     4527.81     4610.50     88.27 o
   8   0   2        2.59       17.55     22.25 o
   9   0   2     4175.08     4217.39     94.85 o
  10   0   2     4007.27     3829.57    160.84 o
  11   0   2     1257.20     1395.31    117.08 o
  12   0   2      223.39      310.32     96.62 o
 -13   1   2        0.77      -21.01     21.01 o
 -12   1   2     3578.60     3539.62     91.43 o
 -11   1   2     5150.42     5263.73     88.13 o
 -10   1   2     3079.51     3209.31     65.74 o
  -9   1   2      198.83      192.41     19.61 o
  -8   1   2     6682.22     6809.99     70.88 o
  -7   1   2    17785.13    18370.67    137.15 o
  -6   1   2     6346.96     6509.14     60.91 o
  -5   1   2     1883.06     1902.37     27.72 o
  -4   1   2    10728.58    11219.89     81.21 o
  -3   1   2    47651.58    50751.61    328.94 o
  -2   1   2    18613.68    19846.05    132.01 o
  -1   1   2     2455.45     2549.76     26.74 o
   0   1   2    14646.75    15011.70    132.70 o
   1   1   2    33748.77    33870.18    381.98 o
   2   1   2     1034.71      954.70     18.29 o
   3   1   2     4642.07     4515.87     46.44 o
   4   1   2    20158.98    20257.54    158.00 o
   5   1   2    13506.96    13413.58    116.20 o
   6   1   2      604.26      564.53     24.12 o
   7   1   2     5534.29     5620.59     70.34 o
   8   1   2    11395.71    11346.82    116.59 o
   9   1   2     5968.11     6048.33     81.78 o
  10   1   2      216.25      242.67     35.22 o
  11   1   2     3026.80     2944.74    105.40 o
  12   1   2     4056.59     4094.00    291.57 o
 -13   2   2     2226.87     2094.19     76.44 o
 -12   2   2     2915.54     3000.82     71.97 o
 -11   2   2        3.44       19.95     21.00 o
 -10   2   2     2370.07     2406.92     65.66 o
  -9   2   2     6316.44     6293.15     77.94 o
  -8   2   2     5811.37     5634.06     63.11 o
  -7   2   2        3.59       -6.62     10.54 o
  -6   2   2     9268.95     9366.82     78.63 o
  -5   2   2     8266.92     8466.39     69.19 o
  -4   2   2     2463.98     2571.93     29.50 o
  -3   2   2      759.26      711.08     16.99 o
  -2   2   2    16678.42    16841.13    106.38 o
  -1   2   2     7127.97     7337.20     86.95 o
   0   2   2       10.49        5.78      5.96 o
   1   2   2     3130.22     3040.48     29.51 o
   2   2   2     2216.21     1964.54     25.67 o
   3   2   2     5231.28     5251.74     51.85 o
   4   2   2      137.82      150.90     12.49 o
   5   2   2     2440.08     2304.72     37.19 o
   6   2   2     3660.88     3497.67     50.28 o
   7   2   2     2281.45     2200.52     43.04 o
   8   2   2       93.15       90.63     16.76 o
   9   2   2     2303.45     2344.11     50.62 o
  10   2   2     3142.08     3213.32     94.41 o
  11   2   2      799.52      870.05     68.71 o
  12   2   2       80.25       27.85     75.59 o
 -13   3   2        0.87       16.71     24.36 o
 -12   3   2      509.11      452.63     36.48 o
 -11   3   2     1214.79     1128.59     47.12 o
 -10   3   2      263.41      277.06     27.18 o
  -9   3   2       17.12       27.69     15.69 o
  -8   3   2     3460.16     3582.27     49.24 o
  -7   3   2     3232.97     3194.16     44.17 o
  -6   3   2     1386.42     1406.75     31.06 o
  -5   3   2       28.59       29.37      9.15 o
  -4   3   2     5651.42     5728.15     49.31 o
  -3   3   2     3305.01     3351.56     35.06 o
  -2   3   2      227.99      217.73      9.32 o
  -1   3   2     3312.28     3505.67     29.15 o
   0   3   2    13168.56    13793.24    100.32 o
   1   3   2     8450.59     8567.07     63.52 o
   2   3   2      133.69      130.54      9.80 o
   3   3   2      772.84      734.73     19.67 o
   4   3   2     5767.23     5521.41     58.03 o
   5   3   2     6113.54     6130.87     66.27 o
   6   3   2        5.32        2.96     11.72 o
   7   3   2      124.48      119.31     16.69 o
   8   3   2     1579.47     1484.07     39.67 o
   9   3   2      979.86      975.70     41.78 o
  10   3   2      200.08      158.67     31.90 o
  11   3   2      893.36      919.39     60.74 o
  12   3   2     1354.01     1315.39    135.27 o
 -13   4   2       25.62       -8.72     23.05 o
 -12   4   2        2.79        3.96     22.20 o
 -11   4   2      107.40       97.02     23.37 o
 -10   4   2        5.98      -12.47     18.75 o
  -9   4   2      314.93      325.89     34.06 o
  -8   4   2       43.34       35.32     14.63 o
  -7   4   2      115.68      121.05     13.64 o
  -6   4   2      425.68      433.88     18.82 o
  -5   4   2        0.66       12.19      8.91 o
  -4   4   2      255.14      240.89     11.93 o
  -3   4   2      195.11      196.79     11.29 o
  -2   4   2      263.70      279.56     10.69 o
  -1   4   2      636.94      601.47     12.72 o
   0   4   2     3273.31     3470.89     47.46 o
   1   4   2       28.94       33.57      6.36 o
   2   4   2      522.40      588.77     18.68 o
   3   4   2        2.42       -8.51      8.77 o
   4   4   2      161.37      165.26     13.32 o
   5   4   2      422.83      421.46     19.61 o
   6   4   2       81.35       55.96     13.93 o
   7   4   2      138.16      135.58     16.85 o
   8   4   2       70.38       64.05     16.17 o
   9   4   2      322.74      274.37     29.62 o
  10   4   2       58.88       31.61     23.98 o
  11   4   2        3.43      -28.98     28.98 o
  12   4   2        8.92      -49.07     52.29 o
 -13   5   2        4.65       13.56     36.78 o
 -12   5   2       43.33        3.84     22.48 o
 -11   5   2      513.13      511.44     35.97 o
 -10   5   2      112.30      113.42     23.44 o
  -9   5   2        0.21       12.81     15.14 o
  -8   5   2     1306.95     1264.64     35.98 o
  -7   5   2     2843.20     2722.20     40.77 o
  -6   5   2     2472.65     2463.17     46.86 o
  -5   5   2        2.44       -1.74     11.36 o
  -4   5   2       86.33       50.93      9.01 o
  -3   5   2     2813.19     2824.94     33.37 o
  -2   5   2     2453.43     2489.96     30.15 o
  -1   5   2      109.62       87.17      9.14 o
   0   5   2     1631.18     1845.01     24.45 o
   1   5   2      459.21      440.21     22.69 o
   2   5   2      477.58      492.10     16.22 o
   3   5   2      428.47      382.32     15.98 o
   4   5   2      138.55      127.10     12.80 o
   5   5   2     1827.60     1767.86     34.68 o
   6   5   2      442.02      447.85     22.41 o
   7   5   2       30.44       21.46     14.00 o
   8   5   2      730.31      671.58     30.63 o
   9   5   2      326.14      371.64     41.08 o
  10   5   2      351.86      335.35     31.61 o
  11   5   2      381.62      410.89     58.99 o
  12   5   2     1036.12      976.12     86.28 o
 -12   6   2     2264.37     2291.92     65.90 o
 -11   6   2      380.51      378.66     33.29 o
 -10   6   2     1859.99     1866.54     64.42 o
  -9   6   2     4565.01     4644.31     67.89 o
  -8   6   2     2994.83     2848.65     72.69 o
  -7   6   2        0.84        2.21     11.27 o
  -6   6   2     4033.45     3965.18     56.01 o
  -5   6   2     2431.43     2411.22     33.32 o
  -4   6   2     1255.38     1195.61     22.22 o
  -3   6   2     1384.32     1437.95     24.45 o
  -2   6   2    16204.22    16603.72    127.77 o
  -1   6   2    11964.61    12264.64    137.41 o
   0   6   2     6343.64     6487.51     63.43 o
   1   6   2     4062.17     4109.98     54.81 o
   2   6   2     3637.62     3343.13     42.51 o
   3   6   2     9190.34     9097.38     82.96 o
   4   6   2       89.75       76.62     19.16 o
   5   6   2     2879.79     2782.65     43.89 o
   6   6   2     4956.32     4890.47     63.74 o
   7   6   2     1119.90     1102.00     43.80 o
   8   6   2      188.95      164.21     25.03 o
   9   6   2     2063.65     1957.56     72.76 o
  10   6   2     1739.62     1705.73     70.30 o
  11   6   2      546.89      495.81     64.05 o
  12   6   2        1.15      -13.33     43.52 o
 -12   7   2     3537.17     3727.27     81.26 o
 -11   7   2     3578.32     3477.68     74.38 o
 -10   7   2     2925.44     2897.91     65.08 o
  -9   7   2       49.61       28.64     15.98 o
  -8   7   2     3745.71     3656.10     57.30 o
  -7   7   2     7865.28     7909.02     84.12 o
  -6   7   2     3750.00     3765.08     46.62 o
  -5   7   2        3.12        4.68     10.57 o
  -4   7   2     4136.56     4143.04     42.67 o
  -3   7   2    18024.68    17502.42    119.61 o
  -2   7   2     3885.67     3955.53     62.37 o
  -1   7   2      100.96       86.62     11.47 o
   0   7   2    14700.78    14359.98    139.70 o
   1   7   2    23886.94    24551.29    182.87 o
   2   7   2      483.55      407.44     17.53 o
   3   7   2      428.10      393.55     17.59 o
   4   7   2    11949.79    11741.81    106.23 o
   5   7   2     8452.28     8462.53     87.32 o
   6   7   2     1443.83     1435.94     36.00 o
   7   7   2     2934.95     2913.64     54.47 o
   8   7   2     6388.24     6252.59    117.64 o
   9   7   2     3622.75     3755.00     75.08 o
  10   7   2      850.81      800.48     46.48 o
  11   7   2     1973.86     1968.78    105.13 o
 -12   8   2     3428.68     3646.38     81.56 o
 -11   8   2       22.58      -11.31     21.84 o
 -10   8   2     5145.82     5162.23     85.95 o
  -9   8   2     7475.13     7633.56     91.63 o
  -8   8   2     8435.40     8440.62     92.86 o
  -7   8   2     1131.58     1092.55     33.13 o
  -6   8   2    11684.52    11626.01    126.04 o
  -5   8   2    18667.28    18730.58    135.25 o
  -4   8   2     5421.65     5438.39     51.85 o
  -3   8   2      804.98      827.35     21.92 o
  -2   8   2    13441.19    13398.30    123.59 o
  -1   8   2    19465.65    19654.39    186.53 o
   0   8   2       15.32       -3.79      8.49 o
   1   8   2     1910.16     1806.46     33.84 o
   2   8   2    15636.80    15534.30    191.49 o
   3   8   2     5951.85     5950.94     64.21 o
   4   8   2     2346.82     2280.98     39.28 o
   5   8   2     8349.49     8298.27     94.98 o
   6   8   2     4675.63     4576.00     63.52 o
   7   8   2     4121.96     4073.03     78.00 o
   8   8   2       12.47       15.54     19.83 o
   9   8   2     5065.96     5031.42     87.83 o
  10   8   2     5999.64     6237.91    140.45 o
  11   8   2     2138.61     2099.45    108.94 o
 -12   9   2     2078.69     2025.95     72.71 o
 -11   9   2     4081.79     4164.08    113.28 o
 -10   9   2     3280.59     3303.90    100.26 o
  -9   9   2       47.28       23.87     16.64 o
  -8   9   2     4619.23     4707.80     67.23 o
  -7   9   2    10850.96    10875.60    154.82 o
  -6   9   2     3450.26     3476.94     54.52 o
  -5   9   2      597.31      607.51     21.01 o
  -4   9   2    11702.88    11775.34     91.50 o
  -3   9   2    14441.32    14700.36    134.18 o
  -2   9   2     3495.11     3520.47     43.65 o
  -1   9   2     3970.09     3844.91     71.34 o
   0   9   2    15743.25    15648.94    137.39 o
   1   9   2    13211.09    13524.55    102.96 o
   2   9   2      843.26      791.81     21.00 o
   3   9   2     1970.18     2048.37     36.62 o
   4   9   2    13223.86    13233.21    120.54 o
   5   9   2     9546.39     9683.99     99.47 o
   6   9   2       15.20        3.30     15.97 o
   7   9   2     2169.82     2178.38     54.59 o
   8   9   2     6899.96     6852.75    113.03 o
   9   9   2     3569.54     3655.64    115.37 o
  10   9   2       89.54       66.41     34.92 o
  11   9   2     3045.10     2918.99    125.04 o
 -12  10   2     2102.90     2176.32     83.43 o
 -11  10   2       64.37       83.05     27.66 o
 -10  10   2     2054.38     2059.14     59.11 o
  -9  10   2     5881.82     5998.68     82.37 o
  -8  10   2     1470.60     1536.20     41.55 o
  -7  10   2        9.13        0.29     14.32 o
  -6  10   2    11475.63    11686.29    108.41 o
  -5  10   2     9879.56    10043.72     93.29 o
  -4  10   2     3528.54     3370.91     66.89 o
  -3  10   2      300.55      317.13     17.60 o
  -2  10   2    10074.97    10084.02     92.41 o
  -1  10   2     7392.26     7248.26     70.37 o
   0  10   2      731.15      698.35     30.88 o
   1  10   2     2051.27     2040.28     29.23 o
   2  10   2     4296.52     4166.42     50.22 o
   3  10   2     9815.09     9721.88     81.72 o
   4  10   2      418.37      401.78     20.60 o
   5  10   2     2332.93     2301.25     46.56 o
   6  10   2     7438.76     7582.50     99.55 o
   7  10   2     2616.45     2538.43     64.30 o
   8  10   2       14.04      -18.14     19.27 o
   9  10   2     2370.48     2400.61     73.78 o
  10  10   2     3050.62     3188.08    104.27 o
  11  10   2     1069.75      983.99     83.91 o
 -11  11   2     1464.84     1401.79     69.95 o
 -10  11   2      274.69      228.54     46.84 o
  -9  11   2        3.02       -3.85     21.00 o
  -8  11   2     1502.35     1434.83     41.14 o
  -7  11   2     1716.01     1702.34     41.17 o
  -6  11   2     1054.16     1082.31     37.74 o
  -5  11   2      361.60      347.97     19.56 o
  -4  11   2     2349.83     2201.79     43.93 o
  -3  11   2     3838.14     3685.55     51.94 o
  -2  11   2     2792.66     2691.20     43.61 o
  -1  11   2      652.78      628.77     33.32 o
   0  11   2     5985.96     6036.97     69.49 o
   1  11   2     2598.40     2613.38     42.86 o
   2  11   2     1611.33     1592.65     31.66 o
   3  11   2     3435.99     3331.08     49.89 o
   4  11   2     6118.48     6093.85     74.90 o
   5  11   2     2373.17     2417.14     53.39 o
   6  11   2      293.60      321.68     28.05 o
   7  11   2     1751.60     1703.66     52.03 o
   8  11   2     1531.19     1540.15     52.28 o
   9  11   2      529.17      497.48     43.08 o
  10  11   2        0.09      -16.30     40.81 o
  11  11   2     1021.69      879.24    128.45 o
 -11  12   2      115.92      115.22     34.78 o
 -10  12   2      302.00      265.58     35.31 o
  -9  12   2      207.39      145.30     27.57 o
  -8  12   2      204.94      180.07     23.03 o
  -7  12   2       66.38       65.13     19.27 o
  -6  12   2       44.93       63.94     17.67 o
  -5  12   2      219.88      239.52     21.12 o
  -4  12   2      108.45       92.49     17.31 o
  -3  12   2      103.50       79.93     15.86 o
  -2  12   2     1344.53     1269.17     34.32 o
  -1  12   2     2303.16     2269.13     79.82 o
   0  12   2        6.39       13.78     12.48 o
   1  12   2      313.10      300.00     23.36 o
   2  12   2      772.67      743.48     31.11 o
   3  12   2       90.16       81.81     14.56 o
   4  12   2        8.80      -14.18     14.35 o
   5  12   2      443.30      407.61     28.58 o
   6  12   2      453.50      425.49     30.84 o
   7  12   2      610.82      570.76     37.92 o
   8  12   2       41.77       20.87     25.04 o
   9  12   2       28.07       59.08     27.04 o
  10  12   2      232.41      227.71     54.44 o
 -11  13   2       79.26       40.99     36.89 o
 -10  13   2        0.66       -5.25     29.19 o
  -9  13   2       41.60       87.43     26.45 o
  -8  13   2       56.40       52.06     20.70 o
  -7  13   2        2.70       -7.60     17.80 o
  -6  13   2      215.51      213.92     23.47 o
  -5  13   2        0.08       32.44     16.20 o
  -4  13   2       73.10       98.24     17.58 o
  -3  13   2      544.00      519.50     30.12 o
  -2  13   2      447.81      423.19     23.99 o
  -1  13   2       36.99       53.60     16.55 o
   0  13   2        6.32       17.24     15.05 o
   1  13   2      853.11      841.83     61.20 o
   2  13   2        5.46       37.74     20.71 o
   3  13   2      125.74      116.70     19.85 o
   4  13   2      204.08      219.26     21.12 o
   5  13   2      987.91      871.51     34.42 o
   6  13   2      304.85      305.80     30.75 o
   7  13   2       11.30       29.66     23.46 o
   8  13   2       81.64       91.43     28.87 o
   9  13   2       18.79       -9.81     28.22 o
  10  13   2      258.79      215.94     51.32 o
 -10  14   2     1508.20     1552.11     85.62 o
  -9  14   2     1343.16     1266.83     64.62 o
  -8  14   2     1290.53     1234.15     47.66 o
  -7  14   2       62.30        4.89     21.06 o
  -6  14   2     2400.42     2403.66     54.10 o
  -5  14   2     2314.88     2350.58     51.89 o
  -4  14   2      484.84      473.32     26.75 o
  -3  14   2        7.07       15.66     15.42 o
  -2  14   2     3797.35     3569.99     65.65 o
  -1  14   2     3825.76     3791.84     66.08 o
   0  14   2      430.68      386.08     26.02 o
   1  14   2       25.76       39.00     21.77 o
   2  14   2      913.20      843.70     52.99 o
   3  14   2      468.72      519.14     56.61 o
   4  14   2      103.44       71.37     19.97 o
   5  14   2     2077.29     2032.17     48.60 o
   6  14   2     1777.69     1755.17     49.12 o
   7  14   2     1287.90     1249.83     57.98 o
   8  14   2       15.73       12.12     26.24 o
   9  14   2      617.23      592.51     56.15 o
 -10  15   2     2016.78     2096.23    110.15 o
  -9  15   2       22.32      -12.69     38.89 o
  -8  15   2     1293.95     1273.87     63.22 o
  -7  15   2     3883.37     4071.87     73.34 o
  -6  15   2     1992.00     1916.99     51.52 o
  -5  15   2      281.11      287.20     25.28 o
  -4  15   2     2743.26     2682.33     58.52 o
  -3  15   2     5267.88     5193.90     76.89 o
  -2  15   2     1671.24     1597.45     54.74 o
  -1  15   2     1040.77     1021.19     38.96 o
   0  15   2     3560.78     3467.11     79.81 o
   1  15   2     4128.37     4180.52    112.46 o
   2  15   2      413.40      427.76     36.31 o
   3  15   2      847.62      979.47     50.82 o
   4  15   2     3836.81     3755.85     80.10 o
   5  15   2     3037.39     2943.40     87.86 o
   6  15   2       14.60        1.65     24.21 o
   7  15   2     1235.05     1196.61     58.35 o
   8  15   2     2351.92     2484.21     91.55 o
   9  15   2     1374.03     1206.14     91.48 o
  -9  16   2     5043.00     5498.54    134.81 o
  -8  16   2     2237.73     2299.17     89.68 o
  -7  16   2       90.25       87.29     24.39 o
  -6  16   2     7145.65     7289.08     98.91 o
  -5  16   2     7586.78     7742.47    131.42 o
  -4  16   2     1205.13     1164.69     40.17 o
  -3  16   2      167.39      169.02     30.20 o
  -2  16   2     7849.13     8069.41    138.27 o
  -1  16   2     6949.25     7147.38    123.04 o
   0  16   2       26.08       20.13     23.71 o
   1  16   2     1122.35     1090.10     52.49 o
   2  16   2     6704.28     6653.57    151.28 o
   3  16   2     5429.22     5434.73    108.36 o
   4  16   2      199.19      192.85     30.42 o
   5  16   2     1584.96     1576.39    110.06 o
   6  16   2     3488.66     3539.59     86.56 o
   7  16   2     2090.77     2154.75     88.11 o
   8  16   2        6.28        4.13     31.02 o
  -9  17   2        6.61      -35.67     44.24 o
  -8  17   2     2837.16     2652.65    160.28 o
  -7  17   2     4826.54     4984.47    153.80 o
  -6  17   2     2304.81     2349.55     73.73 o
  -5  17   2        7.15      -10.19     20.75 o
  -4  17   2     3867.53     3851.92     77.94 o
  -3  17   2     4842.48     4795.49    112.19 o
  -2  17   2     2329.45     2412.85     74.27 o
  -1  17   2      646.78      660.80     62.92 o
   0  17   2     7313.49     7353.45    128.40 o
   1  17   2     5825.04     6047.77    119.47 o
   2  17   2      945.33      893.70     51.69 o
   3  17   2     1316.10     1308.81     62.05 o
   4  17   2     6232.16     6592.61    134.44 o
   5  17   2     3079.12     2996.38     95.03 o
   6  17   2       16.36       -6.44     31.50 o
   7  17   2     2450.07     2624.87     96.00 o
   8  17   2     3429.23     3493.44    139.87 o
  -8  18   2     1085.13      975.60     83.75 o
  -7  18   2       72.00       37.11     35.88 o
  -6  18   2     3314.37     3376.19     86.12 o
  -5  18   2     3960.58     4040.95     90.94 o
  -4  18   2      817.69      775.07     65.95 o
  -3  18   2      364.31      350.93     40.28 o
  -2  18   2     5386.11     5398.84    113.20 o
  -1  18   2     5819.37     5996.25    118.00 o
   0  18   2      418.80      476.51     41.62 o
   1  18   2     1835.16     2008.31     76.98 o
   2  18   2     5789.45     5948.61    147.69 o
   3  18   2     6069.56     6375.83    133.55 o
   4  18   2      283.36      220.97     39.41 o
   5  18   2     1668.38     1739.48     80.71 o
   6  18   2     3226.27     3382.81    106.52 o
   7  18   2     1725.32     1716.61    285.52 o
  -7  19   2     1923.73     1961.18     90.06 o
  -6  19   2      615.59      547.42     53.51 o
  -5  19   2       35.68       19.89     41.26 o
  -4  19   2     2392.59     2498.45     87.61 o
  -3  19   2     2445.48     2330.21     98.83 o
  -2  19   2      509.41      478.38     94.63 o
  -1  19   2       40.52      128.67     38.56 o
   0  19   2     2766.51     2941.14    106.06 o
   1  19   2      734.09      730.09     63.70 o
   2  19   2      204.17      179.79     43.76 o
   3  19   2      485.70      506.67     50.80 o
   4  19   2     2209.19     2213.37     88.34 o
   5  19   2      597.54      535.12     52.25 o
   6  19   2        8.03        9.89     36.79 o
  -7  20   2       19.03       12.50     79.57 o
  -6  20   2      518.90      447.76     70.05 o
  -5  20   2      408.60      393.64     98.54 o
  -4  20   2       13.47      -21.76     30.64 o
  -3  20   2      564.81      618.56     79.29 o
  -2  20   2     1365.76     1245.33     79.90 o
  -1  20   2     1093.95     1110.00    144.65 o
   0  20   2      128.41       48.13     37.13 o
   1  20   2      188.89      189.62     44.59 o
   2  20   2      402.70      540.98     59.63 o
   3  20   2      563.01      426.79     48.95 o
   4  20   2        0.19      -16.51     33.86 o
   5  20   2      302.05      342.81     48.99 o
   6  20   2      939.74      849.17    117.37 o
  -5  21   2        0.90       99.11     87.81 o
  -4  21   2        0.69       41.68     38.69 o
  -3  21   2        5.11       25.18     33.54 o
  -2  21   2        2.79        5.65     49.45 o
  -1  21   2        0.45      -34.53     34.53 o
   0  21   2        1.53      -12.11     36.55 o
   1  21   2      102.21      104.27     42.73 o
   2  21   2       10.18        5.03     38.74 o
   3  21   2       53.21       -7.60     34.82 o
   4  21   2       44.21       51.20     41.52 o
   5  21   2       36.36       56.90     48.98 o
  -4  22   2        2.62       -7.72     47.92 o
  -3  22   2       89.47      106.04     51.83 o
  -2  22   2      845.98      760.69     73.60 o
  -1  22   2      437.23      393.19     58.87 o
   0  22   2       61.68      108.55     45.20 o
   1  22   2       16.38        0.66     59.11 o
   2  22   2       14.24        4.16     41.98 o
   3  22   2       76.53       85.14     42.61 o
  -2  23   2      777.58      998.03    118.22 o
  -1  23   2       17.46       42.06     61.38 o
   0  23   2     1262.03     1420.89    136.97 o
   1  23   2      951.75      849.69    110.83 o
 -13   1   3      498.21      533.30     40.26 o
 -12   1   3       29.47       16.65     22.70 o
 -11   1   3      511.54      530.72     35.87 o
 -10   1   3     2138.62     2135.99     55.30 o
  -9   1   3       41.65       28.12     18.38 o
  -8   1   3      406.69      383.71     25.15 o
  -7   1   3     2155.24     2103.37     34.00 o
  -6   1   3      469.53      474.19     17.16 o
  -5   1   3      396.72      371.61     13.58 o
  -4   1   3        3.05       -4.89      6.31 o
  -3   1   3     2255.46     2399.80     26.63 o
  -2   1   3     2528.22     2477.28     26.80 o
  -1   1   3     1741.78     1691.37     22.79 o
   0   1   3       45.63       44.20      7.99 o
   1   1   3     4784.89     5097.34     44.85 o
   2   1   3    16313.25    17050.71    140.62 o
   3   1   3      956.83     1021.07     21.16 o
   4   1   3      139.85      125.00     11.68 o
   5   1   3     1294.53     1243.73     30.50 o
   6   1   3     2724.65     2631.82     43.73 o
   7   1   3       36.08       33.73     13.52 o
   8   1   3      399.41      367.91     29.59 o
   9   1   3      742.69      673.70     56.46 o
  10   1   3      890.66      726.52     90.37 o
  11   1   3        0.06      -19.10     32.93 o
  12   1   3       49.91       -4.55     53.99 o
 -13   2   3      544.39      524.04     39.21 o
 -12   2   3     1400.22     1275.80     62.16 o
 -11   2   3     2983.67     3150.96     69.57 o
 -10   2   3       16.35       40.95     19.90 o
  -9   2   3     1733.21     1847.62     48.81 o
  -8   2   3     4397.38     4546.58     60.88 o
  -7   2   3     3129.76     3073.40     40.98 o
  -6   2   3       90.08       78.32     10.41 o
  -5   2   3    11324.79    11667.15     94.72 o
  -4   2   3    14924.99    15306.29    112.93 o
  -3   2   3    16766.77    18108.07    125.85 o
  -2   2   3       55.25       39.42      8.73 o
  -1   2   3     5748.73     5358.67     57.19 o
   0   2   3    11273.09    11401.38    122.52 o
   1   2   3    13298.82    14050.74    119.55 o
   2   2   3     8689.53     9140.33     83.18 o
   3   2   3     4132.77     3881.91     42.53 o
   4   2   3     7010.96     6969.09     68.36 o
   5   2   3     1622.35     1607.40     31.96 o
   6   2   3     3944.77     3851.79     53.71 o
   7   2   3     4833.12     4836.03     67.36 o
   8   2   3     1644.28     1545.31     63.66 o
   9   2   3      130.20      115.36     34.90 o
  10   2   3     2383.33     2414.23     95.22 o
  11   2   3     2058.46     2057.84    108.27 o
  12   2   3     1213.52     1096.84     92.72 o
 -13   3   3     1762.21     1948.05     64.33 o
 -12   3   3     1419.79     1396.32     60.47 o
 -11   3   3     3749.82     3807.64     76.06 o
 -10   3   3     5945.44     5895.93     89.00 o
  -9   3   3     5158.42     5272.00     78.80 o
  -8   3   3      172.75      159.96     17.44 o
  -7   3   3     6430.21     6212.70     68.88 o
  -6   3   3    15551.95    15759.29    116.18 o
  -5   3   3     4441.97     4483.68     48.69 o
  -4   3   3     1642.47     1653.39     25.80 o
  -3   3   3    31535.69    33291.91    206.40 o
  -2   3   3    31478.10    32557.90    255.10 o
  -1   3   3     5121.16     5042.03     66.62 o
   0   3   3      218.55      187.21     15.77 o
   1   3   3    23915.45    24396.32    163.46 o
   2   3   3    20936.62    21890.93    178.59 o
   3   3   3     1724.87     1693.67     26.97 o
   4   3   3      182.46      191.02     18.22 o
   5   3   3     6099.40     6020.31     66.33 o
   6   3   3    15020.63    14829.70    132.99 o
   7   3   3      591.57      567.35     27.35 o
   8   3   3      393.60      427.26     32.41 o
   9   3   3     3527.13     3272.50    104.07 o
  10   3   3     4002.99     3900.68    119.36 o
  11   3   3       96.04      114.33     40.35 o
  12   3   3     1069.96      970.22     87.65 o
 -13   4   3      702.22      702.77     44.38 o
 -12   4   3     2561.98     2501.69     67.17 o
 -11   4   3     4079.30     4276.16     80.12 o
 -10   4   3      153.64      151.87     24.52 o
  -9   4   3     6477.85     6630.48     90.06 o
  -8   4   3     8511.96     8467.34    126.19 o
  -7   4   3    11017.60    10875.37    100.51 o
  -6   4   3        8.36        3.81      8.69 o
  -5   4   3    12306.07    12622.00     94.18 o
  -4   4   3    31356.60    32444.94    221.91 o
  -3   4   3     4941.70     5037.16     43.32 o
  -2   4   3     1991.94     2046.06     21.66 o
  -1   4   3    25833.87    26265.06    258.29 o
   0   4   3    53516.42    56123.60    387.37 o
   1   4   3     6611.32     6664.22     57.91 o
   2   4   3     2504.64     2657.27     38.91 o
   3   4   3    13858.03    13550.80    110.92 o
   4   4   3     8177.02     8150.29     78.03 o
   5   4   3     3291.94     3243.61     46.25 o
   6   4   3     8811.51     8587.25    105.57 o
   7   4   3     7690.39     7724.64    102.33 o
   8   4   3     6882.89     6855.94    105.90 o
   9   4   3      266.38      362.12     96.90 o
  10   4   3     2688.18     2693.95    101.68 o
  11   4   3     3328.03     3233.76    160.56 o
 -13   5   3     2603.75     2720.61     73.28 o
 -12   5   3      239.46      227.89     29.76 o
 -11   5   3     3017.23     3079.50     69.42 o
 -10   5   3     8104.40     7838.51    105.52 o
  -9   5   3     3245.37     3281.67     62.84 o
  -8   5   3       95.40       83.46     15.92 o
  -7   5   3     9242.23     9242.64     90.64 o
  -6   5   3    16238.87    16519.00    132.83 o
  -5   5   3    12502.78    13034.94    105.98 o
  -4   5   3      287.67      303.43     14.65 o
  -3   5   3    10367.39    10471.58     81.71 o
  -2   5   3    17943.34    18163.60    126.50 o
  -1   5   3    16627.52    17341.46    118.83 o
   0   5   3      642.56      644.24     14.03 o
   1   5   3    15630.11    15398.69    131.03 o
   2   5   3    26775.13    27251.08    202.33 o
   3   5   3     4038.76     3800.82     96.01 o
   4   5   3      557.00      530.12     20.18 o
   5   5   3    12040.60    11888.11    109.56 o
   6   5   3    11108.98    11034.83    108.73 o
   7   5   3     1322.28     1311.51     45.92 o
   8   5   3     1765.14     1761.28     54.88 o
   9   5   3     3547.89     3444.63    143.79 o
  10   5   3     2635.77     2518.62     99.45 o
  11   5   3       28.54       41.42     34.46 o
 -13   6   3      456.51      470.50     48.63 o
 -12   6   3     1545.02     1571.27     88.28 o
 -11   6   3     2131.06     2130.32     60.68 o
 -10   6   3       28.14       11.74     20.20 o
  -9   6   3     2433.60     2394.80     55.24 o
  -8   6   3     5638.32     5710.96     71.28 o
  -7   6   3     1325.75     1408.94     46.74 o
  -6   6   3      674.06      635.19     35.95 o
  -5   6   3     8234.11     8254.83     76.27 o
  -4   6   3     9852.13     9950.95     83.32 o
  -3   6   3     1230.54     1127.07     21.32 o
  -2   6   3       10.50        0.89      8.07 o
  -1   6   3    11761.63    11740.42     93.51 o
   0   6   3    17954.16    18300.30    127.67 o
   1   6   3     2116.24     2092.62     32.67 o
   2   6   3     6183.86     6248.81     61.73 o
   3   6   3    12079.97    12003.93    114.94 o
   4   6   3    19233.90    18957.39    154.76 o
   5   6   3     1118.69     1078.01     37.19 o
   6   6   3     1042.93      970.20     36.54 o
   7   6   3     5443.06     5432.97     89.20 o
   8   6   3     2008.27     2015.27     58.65 o
   9   6   3        1.98      -34.10     34.10 o
  10   6   3     1867.97     1845.19     90.02 o
  11   6   3     2369.63     2164.15    224.50 o
 -12   7   3        3.43       31.42     23.81 o
 -11   7   3      658.06      676.80     40.77 o
 -10   7   3     2642.01     2604.87     62.25 o
  -9   7   3     1803.65     1807.59     50.08 o
  -8   7   3        0.13       -4.49     13.72 o
  -7   7   3     2045.62     1936.53     49.02 o
  -6   7   3     6573.25     6569.50     70.40 o
  -5   7   3     4478.92     4440.40     51.78 o
  -4   7   3       18.02       21.51      9.72 o
  -3   7   3     3845.64     3747.46     40.68 o
  -2   7   3     6167.41     6211.54     58.65 o
  -1   7   3     3568.23     3628.05     45.19 o
   0   7   3       40.21       11.78      9.20 o
   1   7   3     3488.95     3435.62     45.24 o
   2   7   3     2144.40     2018.90     32.52 o
   3   7   3     1908.42     1880.96     37.15 o
   4   7   3      411.23      385.79     19.00 o
   5   7   3      534.26      491.24     26.30 o
   6   7   3     2024.28     2019.52     85.81 o
   7   7   3       11.97       25.65     25.18 o
   8   7   3      647.77      645.04     38.91 o
   9   7   3     1902.46     1973.38    106.85 o
  10   7   3     1098.72     1020.45     80.97 o
  11   7   3      208.85      207.23     53.11 o
 -12   8   3      261.63      188.03     32.63 o
 -11   8   3      185.23      132.30     26.73 o
 -10   8   3      377.78      386.70     33.20 o
  -9   8   3      132.04      138.04     22.77 o
  -8   8   3        1.83        6.18     13.95 o
  -7   8   3       17.62       22.22     13.21 o
  -6   8   3      151.90      137.39     15.58 o
  -5   8   3      267.10      236.00     16.21 o
  -4   8   3      694.00      641.59     20.47 o
  -3   8   3      249.57      246.52     12.46 o
  -2   8   3      632.24      573.75     21.88 o
  -1   8   3      718.43      720.76     25.20 o
   0   8   3      257.93      191.51     15.84 o
   1   8   3      767.25      768.59     23.74 o
   2   8   3      109.79      133.73     20.84 o
   3   8   3      679.07      665.54     29.40 o
   4   8   3        2.65        8.42     13.55 o
   5   8   3        7.90       -6.37     16.49 o
   6   8   3       51.63       35.81     18.99 o
   7   8   3      528.60      552.04     35.37 o
   8   8   3      159.41      113.19     31.34 o
   9   8   3       33.08       23.77     33.29 o
  10   8   3        3.97       -5.76     29.98 o
  11   8   3      262.83      269.46     57.12 o
 -12   9   3       44.26       38.92     25.58 o
 -11   9   3      157.64      108.78     26.36 o
 -10   9   3      166.97      136.07     25.54 o
  -9   9   3       12.83       29.05     20.15 o
  -8   9   3       17.36       27.56     14.86 o
  -7   9   3      848.21      816.73     30.39 o
  -6   9   3      469.88      493.43     30.88 o
  -5   9   3      564.23      519.40     21.27 o
  -4   9   3      148.97      139.22     12.59 o
  -3   9   3      477.96      433.79     20.24 o
  -2   9   3        6.74        8.66     11.92 o
  -1   9   3        9.70        5.22      7.78 o
   0   9   3     1694.97     1654.87     36.85 o
   1   9   3     1606.09     1446.68     31.79 o
   2   9   3      822.47      845.47     25.72 o
   3   9   3      516.15      489.27     22.02 o
   4   9   3      229.07      206.37     21.82 o
   5   9   3        7.75       47.02     19.45 o
   6   9   3     1139.01     1106.46     43.89 o
   7   9   3       16.18        2.25     20.18 o
   8   9   3        5.16        8.39     22.97 o
   9   9   3      352.11      329.86     41.97 o
  10   9   3       95.68       83.39     44.47 o
  11   9   3        2.12      -37.83     37.83 o
 -12  10   3      805.42      774.98     57.38 o
 -11  10   3     1991.66     2001.33     68.41 o
 -10  10   3      217.44      254.33     30.56 o
  -9  10   3      876.93      896.03     39.72 o
  -8  10   3     2493.98     2493.36     55.22 o
  -7  10   3     1790.17     1840.85     40.93 o
  -6  10   3       54.93       43.53     13.69 o
  -5  10   3     6602.93     6399.70     68.07 o
  -4  10   3    10127.44     9999.00     88.01 o
  -3  10   3     3576.94     3440.07     53.68 o
  -2  10   3        0.80       -6.65     11.14 o
  -1  10   3     4404.95     4433.54     57.34 o
   0  10   3     6895.40     6975.59     87.37 o
   1  10   3     1450.75     1454.24     29.01 o
   2  10   3     1591.48     1600.28     91.80 o
   3  10   3     2599.77     2546.05     57.33 o
   4  10   3     5112.27     5077.54     72.22 o
   5  10   3     1604.08     1564.22     49.28 o
   6  10   3      336.98      356.24     31.38 o
   7  10   3      873.09      835.64     40.32 o
   8  10   3     1445.05     1465.17     78.94 o
   9  10   3      203.54      212.06     38.38 o
  10  10   3      473.06      452.55     64.56 o
 -11  11   3     2239.10     2311.21     72.52 o
 -10  11   3     3679.92     3702.27     83.41 o
  -9  11   3     1799.50     1756.98     59.35 o
  -8  11   3        1.69        8.07     20.62 o
  -7  11   3     4403.60     4459.64     69.97 o
  -6  11   3     5213.17     5170.57     72.18 o
  -5  11   3     2772.94     2763.45     50.21 o
  -4  11   3     1161.32     1131.42     33.83 o
  -3  11   3     8370.41     8412.35     95.93 o
  -2  11   3    11199.99    11020.90    125.67 o
  -1  11   3     4292.49     4244.58     98.89 o
   0  11   3       99.10       89.54     16.81 o
   1  11   3     4829.66     4575.54     57.74 o
   2  11   3     7824.26     7677.70     95.86 o
   3  11   3      235.82      190.38     19.55 o
   4  11   3      551.79      559.65     26.92 o
   5  11   3     4933.77     4809.47     94.58 o
   6  11   3     4658.98     4711.24     78.69 o
   7  11   3      146.32      126.34     24.48 o
   8  11   3     2101.48     2032.91     69.62 o
   9  11   3     2849.29     2836.31    104.32 o
  10  11   3     3006.94     2985.43    123.58 o
 -11  12   3     3584.62     3517.95     86.77 o
 -10  12   3      187.28      174.53     31.30 o
  -9  12   3     2776.96     2832.83     93.88 o
  -8  12   3     5096.20     5134.86     90.65 o
  -7  12   3     4424.39     4411.30     71.27 o
  -6  12   3       17.12       -4.18     16.55 o
  -5  12   3     4711.50     4766.39     68.14 o
  -4  12   3    12938.55    12893.94    124.56 o
  -3  12   3     3070.86     3129.43     60.20 o
  -2  12   3      304.54      308.42     21.50 o
  -1  12   3    11130.01    11214.66    128.85 o
   0  12   3    25346.45    25459.91    247.97 o
   1  12   3     6970.53     7170.28    110.97 o
   2  12   3      456.44      409.15     24.94 o
   3  12   3     9659.02     9914.87    111.37 o
   4  12   3     7837.37     7847.41    103.49 o
   5  12   3     2735.72     2625.25     52.14 o
   6  12   3     3316.21     3356.17     68.58 o
   7  12   3     5910.28     6122.21    112.18 o
   8  12   3     3418.05     3471.91     88.73 o
   9  12   3      277.30      274.86     54.85 o
  10  12   3     1001.21      936.01     80.97 o
 -11  13   3     1965.35     2000.73     81.60 o
 -10  13   3     3957.58     3924.97    115.94 o
  -9  13   3     2227.41     2350.05     68.73 o
  -8  13   3       72.67       73.68     24.72 o
  -7  13   3     4236.10     4255.37     86.45 o
  -6  13   3    10257.15    10529.89    118.87 o
  -5  13   3     2977.17     3036.54     56.09 o
  -4  13   3       40.62       34.60     15.65 o
  -3  13   3     7926.35     7772.20    105.20 o
  -2  13   3     9782.13     9672.22    106.73 o
  -1  13   3     2867.61     2811.83     56.59 o
   0  13   3      322.97      330.02     24.89 o
   1  13   3     8470.70     8423.97    127.13 o
   2  13   3     9868.32     9856.06    142.84 o
   3  13   3      780.89      733.61     61.73 o
   4  13   3     1094.44     1093.23     42.14 o
   5  13   3     5381.12     5615.68     78.37 o
   6  13   3     7384.29     7694.81    149.16 o
   7  13   3       51.54       61.94     23.41 o
   8  13   3     1587.84     1493.19     91.10 o
   9  13   3     3924.44     4182.49    143.23 o
 -10  14   3       67.55       23.86     27.94 o
  -9  14   3     1535.45     1435.78     65.09 o
  -8  14   3     6254.06     6636.00    107.51 o
  -7  14   3     2936.79     2955.32    112.15 o
  -6  14   3      368.10      362.67     27.48 o
  -5  14   3     5156.32     5162.21     81.17 o
  -4  14   3     9272.23     9366.98    130.33 o
  -3  14   3     2296.86     2215.16     49.07 o
  -2  14   3      160.64      142.54     21.51 o
  -1  14   3     6634.59     6630.27     94.68 o
   0  14   3     9244.03     9623.94    120.70 o
   1  14   3     1594.30     1637.77     56.95 o
   2  14   3     1393.22     1344.87     53.56 o
   3  14   3     4495.64     4394.98     83.05 o
   4  14   3     6321.50     6441.05    105.28 o
   5  14   3      760.52      717.99     42.16 o
   6  14   3      391.75      368.72     29.65 o
   7  14   3     3840.22     4130.70    130.45 o
   8  14   3     1503.95     1697.73     97.13 o
   9  14   3      149.31       37.24     46.89 o
 -10  15   3     2067.57     2134.54     98.28 o
  -9  15   3      762.98      747.95     69.34 o
  -8  15   3       25.00       -7.40     28.87 o
  -7  15   3     1033.87      966.47     77.33 o
  -6  15   3     2466.55     2458.55     60.87 o
  -5  15   3     1490.96     1392.80     51.89 o
  -4  15   3      293.32      274.11     29.51 o
  -3  15   3     1836.28     1714.58     46.99 o
  -2  15   3     3104.24     3019.31    120.92 o
  -1  15   3      400.34      399.48     28.69 o
   0  15   3      519.75      473.36     30.08 o
   1  15   3     3957.82     3874.11     86.12 o
   2  15   3     2375.61     2396.67     80.93 o
   3  15   3      341.63      345.43     50.25 o
   4  15   3      467.89      407.95     35.61 o
   5  15   3     2664.96     2614.68     96.56 o
   6  15   3     1396.89     1388.39     60.16 o
   7  15   3      317.09      300.56     54.90 o
   8  15   3      737.51      684.87     93.78 o
  -9  16   3      337.57      341.95     43.11 o
  -8  16   3      329.67      255.52     32.49 o
  -7  16   3       95.90       59.49     26.50 o
  -6  16   3        0.06      -15.83     22.52 o
  -5  16   3      356.14      375.91     30.53 o
  -4  16   3     1315.35     1301.21     41.97 o
  -3  16   3      292.71      289.37     48.97 o
  -2  16   3      469.04      453.21     31.76 o
  -1  16   3       33.93       15.61     23.73 o
   0  16   3      585.69      496.89     39.57 o
   1  16   3       12.92      -21.40     28.58 o
   2  16   3        0.67      -22.50     22.50 o
   3  16   3      834.53      804.28     45.63 o
   4  16   3      665.97      617.18     41.99 o
   5  16   3        3.38       -2.79     23.94 o
   6  16   3       77.46       64.93     37.47 o
   7  16   3      615.63      650.77     90.37 o
   8  16   3      246.88      355.22     79.57 o
  -9  17   3       35.42       52.97     41.69 o
  -8  17   3       56.24       38.23     31.50 o
  -7  17   3      736.04      622.45     41.57 o
  -6  17   3       46.85       72.77     28.19 o
  -5  17   3      215.98      157.67     28.38 o
  -4  17   3       13.73       10.39     20.10 o
  -3  17   3      106.30       69.58     27.03 o
  -2  17   3      184.37      149.70     44.29 o
  -1  17   3       26.95       66.52     27.62 o
   0  17   3       15.44       16.30     24.49 o
   1  17   3       36.84       21.71     25.87 o
   2  17   3       75.90       70.76     27.46 o
   3  17   3       32.08       74.03     26.00 o
   4  17   3       59.65       70.84     26.83 o
   5  17   3       43.99       33.88     32.13 o
   6  17   3      126.03       98.84     72.18 o
   7  17   3        1.27       17.05     51.72 o
  -8  18   3      420.13      331.00     62.09 o
  -7  18   3      203.08      188.06     47.30 o
  -6  18   3        6.95       30.92     33.62 o
  -5  18   3     1069.13     1078.36     54.88 o
  -4  18   3     2062.30     2075.04     66.65 o
  -3  18   3      560.09      561.05     45.11 o
  -2  18   3       33.70       12.34     26.80 o
  -1  18   3      953.42      852.09     79.27 o
   0  18   3     1703.26     1523.03     64.86 o
   1  18   3      490.12      449.79     41.20 o
   2  18   3      443.14      346.95     40.20 o
   3  18   3     1416.11     1310.49     60.81 o
   4  18   3     1660.23     1663.43     76.99 o
   5  18   3      493.36      504.53     67.05 o
   6  18   3      275.87      276.79     76.73 o
   7  18   3      485.03      420.01     84.68 o
  -7  19   3     1061.54      975.05     73.49 o
  -6  19   3     2605.50     2631.58     95.09 o
  -5  19   3      991.81      948.83     79.26 o
  -4  19   3       73.35      113.26     47.08 o
  -3  19   3     1688.56     1706.13     71.81 o
  -2  19   3     2707.78     2717.98     83.91 o
  -1  19   3     1173.71     1132.14     60.57 o
   0  19   3       98.64       71.29     29.82 o
   1  19   3     2559.26     2640.10    123.13 o
   2  19   3     3374.06     3364.25    113.60 o
   3  19   3      850.39      812.22     58.06 o
   4  19   3      229.63      168.11     49.55 o
   5  19   3     1597.98     1462.56    108.61 o
   6  19   3     2386.13     2508.15    160.28 o
  -6  20   3      171.91       53.09     50.59 o
  -5  20   3     2886.45     3023.72    126.71 o
  -4  20   3     6226.64     6364.12    172.65 o
  -3  20   3     1040.29     1123.07    113.67 o
  -2  20   3        1.93      -42.63     48.31 o
  -1  20   3     3399.48     3570.48    160.28 o
   0  20   3     6943.68     7275.38    170.97 o
   1  20   3      476.18      414.60     52.39 o
   2  20   3      209.66      203.71     53.86 o
   3  20   3     3654.92     3758.78    140.64 o
   4  20   3     3217.00     3417.35    149.53 o
   5  20   3      470.57      572.90     93.21 o
  -5  21   3     1673.40     1695.35    107.90 o
  -4  21   3      253.86      362.58     62.21 o
  -3  21   3     3319.57     3491.19    270.54 o
  -2  21   3     3826.55     3876.18    185.28 o
  -1  21   3     1058.58     1015.08    111.97 o
   0  21   3      703.37      944.04    105.71 o
   1  21   3     3750.09     4001.78    186.42 o
   2  21   3     4072.50     4237.08    196.08 o
   3  21   3      522.26      485.94     88.09 o
   4  21   3      280.16      383.64     82.98 o
  -4  22   3     4065.59     4440.34    241.55 o
  -3  22   3      944.72     1009.75     85.13 o
  -2  22   3       15.67      -48.31     53.43 o
  -1  22   3     2681.97     2741.17    163.69 o
   0  22   3     4625.41     4600.83    204.04 o
   1  22   3     1015.62     1072.48    118.79 o
   2  22   3      199.22      165.39     67.63 o
 -13   0   4      372.67      594.87    106.01 o
 -12   0   4     1368.08     1420.80     78.40 o
 -11   0   4     7869.14     7775.72    153.55 o
 -10   0   4     4716.84     4693.96    110.32 o
  -9   0   4     2251.77     2449.45     77.13 o
  -8   0   4     4020.78     4083.99     90.25 o
  -7   0   4     6941.00     7006.07    114.67 o
  -6   0   4     1935.47     2046.27     60.10 o
  -5   0   4     1003.87     1010.39     36.31 o
  -4   0   4     5193.79     5217.08     77.53 o
  -3   0   4    45813.78    48358.83    413.89 o
  -2   0   4     2110.72     1903.99     77.86 o
  -1   0   4      111.19      109.69     28.99 o
   0   0   4    11068.48    10653.23    226.77 o
   1   0   4    42627.04    44883.29    450.43 o
   2   0   4     8694.88     9004.43    132.47 o
   3   0   4     1564.06     1648.67     50.23 o
   4   0   4    26527.95    26949.02    289.54 o
   5   0   4    19277.75    19112.26    284.59 o
   6   0   4    11065.63    11233.08    194.71 o
   7   0   4     2754.04     2763.91    125.61 o
   8   0   4     5437.21     5241.93    181.30 o
   9   0   4     9098.89     9222.11    265.99 o
  10   0   4      512.39      521.18     82.98 o
  11   0   4     1575.13     1671.53    129.58 o
 -13   1   4     3004.79     2905.82     79.13 o
 -12   1   4     2681.58     2795.57     89.64 o
 -11   1   4     2012.02     2171.78     59.24 o
 -10   1   4     1528.00     1571.90     50.38 o
  -9   1   4     7366.04     7297.08     94.08 o
  -8   1   4     8507.71     8742.59     99.22 o
  -7   1   4     1227.18     1160.36     34.48 o
  -6   1   4     5518.33     5456.93     72.29 o
  -5   1   4    11364.91    11547.20    102.39 o
  -4   1   4    13057.71    13419.09    109.68 o
  -3   1   4      589.47      650.51     12.86 o
  -2   1   4    18400.19    18899.60    173.68 o
  -1   1   4    15155.06    14667.55    159.06 o
   0   1   4     7828.07     7966.25     80.95 o
   1   1   4      107.19      117.66      9.53 o
   2   1   4    14557.52    14681.73    127.68 o
   3   1   4    14334.10    14532.23    116.43 o
   4   1   4     2500.35     2480.38     35.91 o
   5   1   4     1606.81     1542.90     31.83 o
   6   1   4     7104.13     7124.33    129.13 o
   7   1   4     5016.54     4905.74    140.10 o
   8   1   4      897.34      991.31     66.07 o
   9   1   4     2283.31     2319.73    122.48 o
  10   1   4     4731.88     4711.42    194.66 o
  11   1   4     1960.87     1687.25     92.79 o
 -13   2   4      282.79      290.42     32.98 o
 -12   2   4      453.04      490.37     37.46 o
 -11   2   4     1748.12     1837.63     56.30 o
 -10   2   4     2967.18     2930.33     62.89 o
  -9   2   4       62.24       85.57     20.37 o
  -8   2   4     1266.18     1243.80     38.89 o
  -7   2   4    12486.35    12732.12    135.14 o
  -6   2   4     2521.10     2606.38     37.41 o
  -5   2   4     1486.18     1534.47     30.42 o
  -4   2   4     7376.56     7559.86     63.65 o
  -3   2   4    12199.29    12409.65     89.66 o
  -2   2   4     3515.04     3429.74     39.61 o
  -1   2   4     6234.55     6749.78     87.61 o
   0   2   4    17937.12    18592.43    171.58 o
   1   2   4    17062.54    17483.54    130.80 o
   2   2   4    10356.38    11126.21    112.29 o
   3   2   4     3178.17     3160.52     42.28 o
   4   2   4     4660.40     4346.25     59.43 o
   5   2   4     8602.12     8489.72     85.37 o
   6   2   4     1572.85     1478.10     43.89 o
   7   2   4      332.49      376.74     66.78 o
   8   2   4     5488.60     5484.58    133.22 o
   9   2   4     3378.05     3588.72    112.49 o
  10   2   4     1157.56     1111.36     76.55 o
  11   2   4      784.38      881.08     74.55 o
 -13   3   4      682.28      607.08     46.16 o
 -12   3   4     1004.50     1015.88     48.37 o
 -11   3   4      669.16      642.50     38.48 o
 -10   3   4        2.39       -7.48     21.13 o
  -9   3   4     1731.23     1637.06     46.26 o
  -8   3   4      762.55      759.21     32.21 o
  -7   3   4      955.65      946.44     38.49 o
  -6   3   4     1153.84     1129.96     26.34 o
  -5   3   4     2948.41     2850.92     68.74 o
  -4   3   4     1935.25     1893.38     23.83 o
  -3   3   4      245.55      269.19     12.22 o
  -2   3   4     2882.85     2947.05     43.59 o
  -1   3   4     5185.73     4979.38     70.03 o
   0   3   4      322.39      305.11     41.50 o
   1   3   4       52.60       44.14     11.09 o
   2   3   4     1627.98     1594.55     27.54 o
   3   3   4     3305.46     3118.10     43.64 o
   4   3   4       58.60       52.52     12.29 o
   5   3   4      770.32      756.60     32.38 o
   6   3   4      795.61      788.16     35.05 o
   7   3   4     2719.00     2543.53     85.34 o
   8   3   4      181.45      203.18     39.57 o
   9   3   4       57.66      111.63     58.54 o
  10   3   4      388.08      424.74     72.18 o
  11   3   4      291.91      290.80     51.95 o
 -13   4   4        0.49      -10.14     24.24 o
 -12   4   4       17.82       11.99     22.90 o
 -11   4   4       43.98       16.14     21.72 o
 -10   4   4        3.56      -10.54     19.15 o
  -9   4   4      123.04      114.86     20.68 o
  -8   4   4      794.19      753.97     38.76 o
  -7   4   4       20.45        8.66     14.49 o
  -6   4   4      396.42      348.08     21.73 o
  -5   4   4      644.20      619.77     20.70 o
  -4   4   4      109.66      123.03      9.25 o
  -3   4   4      480.74      493.39     15.87 o
  -2   4   4     1575.12     1696.76     33.63 o
  -1   4   4      651.84      711.62     32.16 o
   0   4   4       76.53       67.52     12.78 o
   1   4   4        1.77       -5.77      7.49 o
   2   4   4      192.99      188.94     20.04 o
   3   4   4       32.64       49.22      9.44 o
   4   4   4     1013.33      996.46     29.05 o
   5   4   4        1.14        7.22     20.80 o
   6   4   4      105.24       75.92     18.92 o
   7   4   4      197.76      163.64     35.12 o
   8   4   4      315.20      306.49     43.54 o
   9   4   4       93.03      130.88     39.73 o
  10   4   4        4.94       16.21     35.20 o
  11   4   4        3.87       26.05     39.11 o
 -13   5   4      152.07      146.17     29.08 o
 -12   5   4       31.42       15.47     23.06 o
 -11   5   4       59.28       52.86     23.12 o
 -10   5   4      270.29      248.74     27.72 o
  -9   5   4     1359.57     1343.28     45.15 o
  -8   5   4      363.46      413.85     26.82 o
  -7   5   4      580.24      561.97     30.06 o
  -6   5   4     2726.26     2594.46     39.28 o
  -5   5   4     1478.51     1442.70     27.56 o
  -4   5   4     2238.07     2202.37     30.43 o
  -3   5   4       27.62       26.16      6.99 o
  -2   5   4     6309.97     6474.49     52.60 o
  -1   5   4     1914.76     1914.62     33.09 o
   0   5   4     1233.24     1238.97     17.63 o
   1   5   4      198.59      195.30     11.30 o
   2   5   4     2177.00     2082.59     34.06 o
   3   5   4      685.49      626.11     31.21 o
   4   5   4      190.10      176.98     26.45 o
   5   5   4      551.93      485.81     28.06 o
   6   5   4      567.09      532.02     32.73 o
   7   5   4      688.96      669.88     52.79 o
   8   5   4       60.21       44.87     47.46 o
   9   5   4      135.51      159.84     40.75 o
  10   5   4      909.77      927.12     90.94 o
  11   5   4      322.36      285.31     53.40 o
 -13   6   4      343.95      230.41    112.25 o
 -12   6   4       56.31      108.98     26.10 o
 -11   6   4     1621.26     1668.44     55.15 o
 -10   6   4     1526.32     1461.27     50.14 o
  -9   6   4      151.69      141.53     22.60 o
  -8   6   4      877.86      847.68     34.72 o
  -7   6   4     3967.75     3928.06     60.15 o
  -6   6   4     1311.29     1302.21     36.37 o
  -5   6   4      204.42      168.34     13.44 o
  -4   6   4      509.99      534.67     17.90 o
  -3   6   4     3846.24     3803.26     36.69 o
  -2   6   4     1123.48     1043.54     17.74 o
  -1   6   4      662.61      651.75     14.50 o
   0   6   4     3936.39     3816.07     39.92 o
   1   6   4     7574.16     7355.82     74.49 o
   2   6   4     7177.76     7367.76     77.36 o
   3   6   4      753.25      794.57     24.46 o
   4   6   4     4541.81     4332.49    103.36 o
   5   6   4     4388.99     4374.67     72.31 o
   6   6   4     2726.68     2705.30     60.14 o
   7   6   4     1046.23     1043.13     81.84 o
   8   6   4     2468.71     2469.77     91.83 o
   9   6   4     2536.37     2494.10    210.01 o
  10   6   4      402.03      472.48     60.81 o
  11   6   4      527.72      649.37     68.31 o
 -12   7   4     2116.41     2059.00     63.12 o
 -11   7   4     2572.84     2541.81     64.66 o
 -10   7   4     1261.90     1290.63     52.15 o
  -9   7   4     4222.19     4255.72     75.64 o
  -8   7   4     2748.80     2848.72     56.38 o
  -7   7   4      196.28      208.38     20.77 o
  -6   7   4     7080.29     7066.45     72.87 o
  -5   7   4    11037.88    11193.91     95.91 o
  -4   7   4     5317.74     5325.86     54.16 o
  -3   7   4      316.65      322.46     14.18 o
  -2   7   4    11457.30    11542.94     87.49 o
  -1   7   4    16592.45    16611.48    129.07 o
   0   7   4     3149.85     3200.17     37.72 o
   1   7   4        1.40       -8.58      9.71 o
   2   7   4    10622.37    10442.91    104.33 o
   3   7   4    15821.40    15735.18    135.41 o
   4   7   4     1147.82     1029.20     35.91 o
   5   7   4     2193.13     2053.51     51.12 o
   6   7   4     8183.95     8086.50    119.13 o
   7   7   4     8606.14     8781.51    173.80 o
   8   7   4     1611.56     1632.80     80.73 o
   9   7   4     1034.94     1008.16    145.78 o
  10   7   4     2260.72     2280.47    122.48 o
  11   7   4     1495.95     1513.00    114.24 o
 -12   8   4      637.18      598.35     40.57 o
 -11   8   4     3625.70     3725.33     76.77 o
 -10   8   4     4730.86     4762.01     81.67 o
  -9   8   4      842.52      863.78     38.55 o
  -8   8   4     1863.42     1828.88     47.38 o
  -7   8   4     7912.21     7983.99     92.46 o
  -6   8   4     4348.04     4416.40     55.61 o
  -5   8   4        5.14       -3.53     10.35 o
  -4   8   4     6133.09     6085.53     60.40 o
  -3   8   4    24838.55    24775.44    176.37 o
  -2   8   4    10129.12     9993.41    117.99 o
  -1   8   4       17.65       -9.60      9.60 o
   0   8   4     4779.90     4640.33     56.19 o
   1   8   4    10711.86    10650.38    104.12 o
   2   8   4     4884.36     4942.23     71.94 o
   3   8   4     2024.69     2037.60     45.97 o
   4   8   4    12582.17    12533.89    127.61 o
   5   8   4     7666.99     7457.76    104.06 o
   6   8   4     4786.15     4619.00     82.31 o
   7   8   4     1241.78     1276.24     70.32 o
   8   8   4     5995.07     6034.60    223.36 o
   9   8   4     4576.62     4450.64    131.60 o
  10   8   4      833.70      950.38    194.09 o
 -12   9   4     2819.00     2780.77     78.92 o
 -11   9   4     1266.97     1265.64     52.77 o
 -10   9   4      744.01      737.60     39.88 o
  -9   9   4     7028.70     7027.18     95.91 o
  -8   9   4     7666.76     7833.39     97.21 o
  -7   9   4     1227.78     1184.98     38.16 o
  -6   9   4     2584.12     2552.14     42.48 o
  -5   9   4    10693.46    10563.39     94.31 o
  -4   9   4     6334.69     6431.54     63.59 o
  -3   9   4      135.64      134.16     10.83 o
  -2   9   4    15164.24    15123.22    138.44 o
  -1   9   4    17387.08    17456.04    155.19 o
   0   9   4     2945.34     2883.60     44.23 o
   1   9   4     2398.85     2422.39     41.68 o
   2   9   4    14189.57    13761.93    149.57 o
   3   9   4    19340.57    19187.88    270.55 o
   4   9   4     2447.20     2451.50     48.24 o
   5   9   4      604.21      579.21     33.59 o
   6   9   4     4170.44     4066.49     79.15 o
   7   9   4     5727.60     5525.62    135.63 o
   8   9   4      875.16      749.01     64.51 o
   9   9   4     1084.37     1116.70     77.75 o
  10   9   4     3498.00     3475.42    106.71 o
 -12  10   4      775.57      731.55     72.25 o
 -11  10   4     2525.84     2465.73     72.97 o
 -10  10   4     2233.17     2337.88     76.59 o
  -9  10   4      390.48      456.44     36.56 o
  -8  10   4     2595.85     2645.68     56.35 o
  -7  10   4     8025.37     8145.09     95.63 o
  -6  10   4     2979.79     2933.08     46.07 o
  -5  10   4      917.81      812.44     24.53 o
  -4  10   4     2639.57     2586.16     39.65 o
  -3  10   4     9430.12     9273.99     99.19 o
  -2  10   4     2484.04     2417.46     42.45 o
  -1  10   4      117.95      112.10     12.96 o
   0  10   4     5658.50     5374.98     67.41 o
   1  10   4    12166.05    12128.17    134.50 o
   2  10   4     5191.47     5156.21     86.20 o
   3  10   4      194.57      164.86     21.57 o
   4  10   4     3677.58     3641.02     60.50 o
   5  10   4     5474.65     5451.09     79.40 o
   6  10   4      620.66      674.63     42.11 o
   7  10   4      797.04      706.05     59.86 o
   8  10   4     4657.18     4558.61    130.61 o
   9  10   4     3218.83     3080.91    186.24 o
  10  10   4      145.65      106.09     54.28 o
 -11  11   4       41.29       18.11     25.53 o
 -10  11   4      111.05       63.93     26.83 o
  -9  11   4     2309.83     2265.58     64.75 o
  -8  11   4     2238.75     2248.87     61.19 o
  -7  11   4        1.67       31.60     20.15 o
  -6  11   4      423.77      401.60     25.94 o
  -5  11   4     1755.55     1641.39     40.30 o
  -4  11   4     2355.07     2292.98     43.62 o
  -3  11   4      185.66      168.34     19.68 o
  -2  11   4     1216.99     1078.38     36.11 o
  -1  11   4     3954.75     3816.57     62.93 o
   0  11   4     2513.26     2372.49     63.12 o
   1  11   4       19.30        3.71     14.47 o
   2  11   4     2425.43     2375.38     60.20 o
   3  11   4     3876.80     3715.57     78.43 o
   4  11   4     1464.54     1354.73     47.07 o
   5  11   4      582.41      573.86     31.16 o
   6  11   4     1789.06     1753.77     72.76 o
   7  11   4     2228.43     2190.80     93.43 o
   8  11   4      239.58      176.67     38.16 o
   9  11   4      404.33      515.87     78.59 o
  10  11   4      980.86      765.27     77.67 o
 -11  12   4      105.58      111.01     29.03 o
 -10  12   4      146.85      139.90     29.77 o
  -9  12   4       42.14       60.93     26.16 o
  -8  12   4      237.29      257.45     29.51 o
  -7  12   4      506.93      528.22     38.74 o
  -6  12   4      208.09      212.87     25.17 o
  -5  12   4       30.94       40.73     16.14 o
  -4  12   4      343.64      301.67     21.73 o
  -3  12   4      975.85      932.54     36.55 o
  -2  12   4      179.66      182.79     18.33 o
  -1  12   4        4.84       11.23     14.78 o
   0  12   4      298.52      299.52     26.91 o
   1  12   4     1110.70     1034.70     37.84 o
   2  12   4       19.48       24.80     18.71 o
   3  12   4        0.34       13.52     18.47 o
   4  12   4      387.00      324.04     28.59 o
   5  12   4      708.79      660.74     35.12 o
   6  12   4        6.71      -25.30     25.30 o
   7  12   4        7.31      -27.31     27.31 o
   8  12   4      445.49      442.79     47.77 o
   9  12   4      173.98      111.45     48.23 o
 -11  13   4       89.77       74.47     29.30 o
 -10  13   4      118.90      120.10     30.19 o
  -9  13   4      269.66      243.77     31.29 o
  -8  13   4        1.40      -16.67     21.83 o
  -7  13   4      223.06      230.11     27.51 o
  -6  13   4      254.21      254.02     28.54 o
  -5  13   4       81.59       73.01     17.45 o
  -4  13   4       11.89      -15.12     15.12 o
  -3  13   4       73.40       93.76     19.37 o
  -2  13   4      705.07      634.14     28.67 o
  -1  13   4      140.35      138.20     19.96 o
   0  13   4      113.90       98.27     19.67 o
   1  13   4       61.10       63.41     24.44 o
   2  13   4      949.60      841.09     45.40 o
   3  13   4      917.22      914.19     41.62 o
   4  13   4      457.63      405.16     33.00 o
   5  13   4       36.74      -13.80     26.37 o
   6  13   4      157.18      143.14     32.66 o
   7  13   4      279.21      287.94     42.65 o
   8  13   4        8.32      -30.08     30.08 o
   9  13   4       14.35      -35.74     38.43 o
 -10  14   4      571.60      496.95     42.21 o
  -9  14   4       25.20      -13.54     28.77 o
  -8  14   4      353.27      410.74     36.60 o
  -7  14   4     2542.94     2639.49     67.39 o
  -6  14   4      222.24      260.12     33.91 o
  -5  14   4      528.76      499.80     40.90 o
  -4  14   4      410.52      386.65     27.78 o
  -3  14   4     1951.86     1869.95     46.05 o
  -2  14   4      361.32      340.25     26.98 o
  -1  14   4        2.72        6.73     16.57 o
   0  14   4      960.63     1016.42     40.30 o
   1  14   4     2433.96     2364.81     88.12 o
   2  14   4     1707.06     1663.65     95.36 o
   3  14   4       66.16       62.99     22.91 o
   4  14   4      591.08      533.27     37.73 o
   5  14   4     1482.88     1539.79     80.63 o
   6  14   4      264.44      264.10     46.51 o
   7  14   4      401.06      392.64     81.56 o
   8  14   4     1363.35     1576.61    135.84 o
 -10  15   4      229.51      221.26     34.46 o
  -9  15   4     1693.00     1591.28     65.77 o
  -8  15   4     2778.53     2899.06     74.98 o
  -7  15   4       87.02       96.06     26.90 o
  -6  15   4     1681.66     1634.00     61.32 o
  -5  15   4     4159.73     4144.89     85.26 o
  -4  15   4     3317.70     3380.61     91.91 o
  -3  15   4      268.58      251.61     33.66 o
  -2  15   4     5526.12     5586.33     89.45 o
  -1  15   4     6785.33     6931.00    101.20 o
   0  15   4     1691.49     1637.97     50.34 o
   1  15   4      780.32      745.53     58.44 o
   2  15   4     5017.98     5235.17    103.47 o
   3  15   4     5351.81     5369.81     96.85 o
   4  15   4      842.96      850.38     57.41 o
   5  15   4      843.36      831.89     66.82 o
   6  15   4     2872.92     3208.54    115.53 o
   7  15   4     3082.75     2916.80    120.33 o
   8  15   4     1183.05     1144.67    117.65 o
  -9  16   4      971.58      864.60     50.69 o
  -8  16   4     1405.94     1397.35     60.25 o
  -7  16   4     3857.83     3857.05     82.70 o
  -6  16   4     2529.65     2635.11     75.04 o
  -5  16   4       85.26       97.55     26.98 o
  -4  16   4     1727.61     1839.42     53.86 o
  -3  16   4     9790.51     9933.25    171.25 o
  -2  16   4     2249.66     2328.01     63.33 o
  -1  16   4        0.12      -17.19     17.92 o
   0  16   4     2548.35     2505.06     61.11 o
   1  16   4     6823.91     6932.45    133.08 o
   2  16   4     1320.75     1261.52     57.61 o
   3  16   4      199.95      138.95     34.58 o
   4  16   4     5279.78     5630.32    144.65 o
   5  16   4     3559.51     3753.47    122.29 o
   6  16   4     1669.01     1666.76     91.83 o
   7  16   4      523.37      614.39     93.78 o
  -9  17   4     3976.41     4149.04    133.62 o
  -8  17   4     3255.10     3453.43     84.04 o
  -7  17   4       16.01      -16.47     25.07 o
  -6  17   4     1963.22     2041.24     70.27 o
  -5  17   4     6713.97     6824.37    126.64 o
  -4  17   4     3502.42     3489.96     71.36 o
  -3  17   4        0.62       -0.95     25.00 o
  -2  17   4     3776.91     3740.94    114.06 o
  -1  17   4     7802.40     7838.73    138.59 o
   0  17   4     2454.49     2340.69     74.65 o
   1  17   4      385.80      350.06     41.57 o
   2  17   4     4210.77     4479.92    286.73 o
   3  17   4     9762.26    10334.37    207.14 o
   4  17   4     1155.91     1187.46     90.94 o
   5  17   4      652.45      536.43     61.47 o
   6  17   4     3136.91     3290.77    173.35 o
   7  17   4     4112.72     4202.41    197.79 o
  -8  18   4      542.05      509.73     93.22 o
  -7  18   4     3088.52     3044.60    101.77 o
  -6  18   4     1221.84     1242.25     59.96 o
  -5  18   4      165.05      218.55     35.02 o
  -4  18   4     1706.36     1702.58     75.79 o
  -3  18   4     3768.94     4049.36    124.72 o
  -2  18   4     2587.02     2614.70    102.37 o
  -1  18   4       12.34       13.17     80.14 o
   0  18   4     1822.50     1815.00     87.56 o
   1  18   4     4066.43     4184.33    124.86 o
   2  18   4     2351.27     2393.48    100.23 o
   3  18   4      422.79      488.34    100.03 o
   4  18   4     2836.62     2916.99    156.30 o
   5  18   4     4468.28     4978.78    204.61 o
   6  18   4      568.94      591.66     93.21 o
  -7  19   4        7.79      -28.25     35.07 o
  -6  19   4      858.16      906.48     68.75 o
  -5  19   4     3442.39     3368.44    142.58 o
  -4  19   4     1848.34     1797.97     80.55 o
  -3  19   4        0.77      -19.46    118.50 o
  -2  19   4     1157.01     1212.80     80.85 o
  -1  19   4     4361.80     4562.27    257.46 o
   0  19   4      651.36      658.91     62.91 o
   1  19   4        3.20       48.63     53.71 o
   2  19   4     1345.40     1530.96     88.94 o
   3  19   4     1929.28     1798.84    132.43 o
   4  19   4      230.19      230.18     70.48 o
   5  19   4      408.00      430.24     81.27 o
  -6  20   4     1127.78     1091.65     89.64 o
  -5  20   4       24.59       88.30    106.57 o
  -4  20   4       58.83       41.50     44.64 o
  -3  20   4      604.26      619.97     56.27 o
  -2  20   4      198.45      178.11     47.74 o
  -1  20   4      134.64      214.69     92.64 o
   0  20   4      483.67      451.00     57.72 o
   1  20   4      926.35      866.74    101.74 o
   2  20   4      111.00       27.28     55.70 o
   3  20   4        0.62       -7.39     53.43 o
   4  20   4      224.49      191.54     71.61 o
  -5  21   4       14.57       24.45     45.43 o
  -4  21   4       15.80       66.13     44.72 o
  -3  21   4        5.29       -7.13     43.55 o
  -2  21   4        2.20      -50.58     50.58 o
  -1  21   4        4.54       29.55     53.99 o
   0  21   4       38.55      -42.63     48.88 o
   1  21   4       13.91       -6.25     50.58 o
   2  21   4        0.13      -18.76     53.43 o
   3  21   4        0.24        7.96     53.43 o
  -3  22   4      793.46      691.36     76.55 o
  -2  22   4       74.80       81.27     63.09 o
  -1  22   4       49.36      117.65     61.38 o
   0  22   4      571.44      574.61     89.80 o
   1  22   4      529.43      460.94     87.53 o
 -13   1   5        1.89       -7.22     26.14 o
 -12   1   5      664.43      731.96     46.27 o
 -11   1   5      538.11      489.58     35.27 o
 -10   1   5      270.90      204.89     25.14 o
  -9   1   5      322.26      319.08     26.13 o
  -8   1   5     2080.19     2073.70     46.19 o
  -7   1   5      968.69     1027.89     32.67 o
  -6   1   5     1000.60      988.08     28.68 o
  -5   1   5      148.85      134.83     13.19 o
  -4   1   5      617.32      565.98     16.03 o
  -3   1   5        8.03        6.14      8.01 o
  -2   1   5      567.96      571.93     23.13 o
  -1   1   5      662.42      689.97     16.49 o
   0   1   5     1672.22     1564.09     28.23 o
   1   1   5      857.80      859.81     17.99 o
   2   1   5        4.09        7.27     12.11 o
   3   1   5     1529.73     1530.78     35.93 o
   4   1   5     3903.82     3857.50     73.96 o
   5   1   5     2465.74     2410.19     73.94 o
   6   1   5      157.13      149.22     32.15 o
   7   1   5      396.46      329.85     71.90 o
   8   1   5     1393.11     1337.23     75.93 o
   9   1   5       29.70       18.09     85.25 o
  10   1   5      110.49      109.84     41.99 o
  11   1   5     1087.59     1082.11    156.30 o
 -13   2   5     2474.06     2524.01     69.97 o
 -12   2   5      338.84      351.07     34.28 o
 -11   2   5      202.75      235.97     27.73 o
 -10   2   5     4987.36     4950.82     80.48 o
  -9   2   5     5192.47     5163.35     83.84 o
  -8   2   5      512.43      498.55     29.23 o
  -7   2   5      167.90      190.75     18.84 o
  -6   2   5    14229.78    14237.48    148.40 o
  -5   2   5     4650.14     4645.14     58.20 o
  -4   2   5      931.99      938.35     18.89 o
  -3   2   5     1775.21     1730.90     31.68 o
  -2   2   5    10060.07    10383.48    123.38 o
  -1   2   5    10300.56    10496.36    105.92 o
   0   2   5      349.19      351.32     19.44 o
   1   2   5     2190.36     2108.51     31.49 o
   2   2   5     2430.57     2150.11     37.95 o
   3   2   5     3443.34     3431.96     54.67 o
   4   2   5      110.24      109.66     20.52 o
   5   2   5     3960.00     3889.03     93.98 o
   6   2   5     3104.91     3090.27     90.62 o
   7   2   5      819.21      794.03     57.67 o
   8   2   5      123.53      153.32     39.17 o
   9   2   5     2675.27     2626.17    121.06 o
  10   2   5     1511.73     1501.53    224.22 o
  11   2   5      416.74      451.93     98.04 o
 -13   3   5      131.02      186.59     29.90 o
 -12   3   5     3239.60     3221.13     73.98 o
 -11   3   5     3629.28     3633.65     73.46 o
 -10   3   5     2734.25     2738.42     61.01 o
  -9   3   5      244.74      273.41     24.74 o
  -8   3   5     4827.84     4850.01     70.04 o
  -7   3   5     7333.64     7349.66     83.77 o
  -6   3   5     4542.47     4543.24     58.31 o
  -5   3   5     2416.02     2484.83     38.35 o
  -4   3   5     9191.79     9167.48     74.14 o
  -3   3   5     9959.94    10112.42    138.48 o
  -2   3   5     1260.78     1280.64     29.71 o
  -1   3   5     5583.22     5511.77     67.09 o
   0   3   5    18979.82    18796.11    210.23 o
   1   3   5     3088.35     3064.71     39.52 o
   2   3   5      659.66      629.40     24.04 o
   3   3   5     8635.31     8902.60    102.54 o
   4   3   5    14087.70    13858.15    173.69 o
   5   3   5     3643.11     3693.01     92.39 o
   6   3   5      400.04      353.70     60.81 o
   7   3   5     6170.89     5942.67    135.63 o
   8   3   5     3497.18     3257.83    105.70 o
   9   3   5     2299.33     2225.28     96.03 o
  10   3   5      637.75      701.86     68.49 o
  11   3   5     3191.99     3252.94    195.23 o
 -13   4   5     5906.58     6007.34    135.73 o
 -12   4   5     2182.83     2113.07     63.85 o
 -11   4   5       55.11       56.47     22.56 o
 -10   4   5     8275.12     8422.14    108.52 o
  -9   4   5     5933.94     5857.92     83.08 o
  -8   4   5     2645.12     2668.09     52.53 o
  -7   4   5     1612.74     1609.86     39.46 o
  -6   4   5    24660.78    24760.37    199.79 o
  -5   4   5    16801.10    17285.66    143.24 o
  -4   4   5     1187.12     1185.85     21.83 o
  -3   4   5      297.97      295.92     19.36 o
  -2   4   5    33090.94    33608.20    351.69 o
  -1   4   5     8223.13     8001.12    105.22 o
   0   4   5       32.55      -13.77     17.24 o
   1   4   5     7772.05     7851.47     69.76 o
   2   4   5    14568.94    14046.11    152.17 o
   3   4   5     4488.81     4544.05     57.01 o
   4   4   5        1.88        6.70     18.86 o
   5   4   5     8331.77     8290.54    151.07 o
   6   4   5     4941.77     5007.96    116.75 o
   7   4   5     2496.67     2475.36    134.42 o
   8   4   5      672.73      662.06     63.66 o
   9   4   5     3292.81     3311.96    114.14 o
  10   4   5     4561.56     4688.10    141.66 o
 -13   5   5      204.46      155.54     29.21 o
 -12   5   5     3950.28     4011.22    104.75 o
 -11   5   5     5417.74     5517.03     90.86 o
 -10   5   5     2149.96     2165.34     56.48 o
  -9   5   5      792.93      825.55     36.87 o
  -8   5   5     4297.39     4195.07     81.46 o
  -7   5   5     9647.49     9804.17    102.80 o
  -6   5   5      841.28      817.76     28.64 o
  -5   5   5     2488.71     2505.65     39.85 o
  -4   5   5     8368.75     8202.68     69.93 o
  -3   5   5     7629.54     7597.23     67.94 o
  -2   5   5     1601.41     1474.68     39.84 o
  -1   5   5     7289.14     7541.96    102.47 o
   0   5   5    13021.60    13104.12    125.84 o
   1   5   5    11239.58    11520.40     96.45 o
   2   5   5      142.23      127.53     12.69 o
   3   5   5     4756.73     4784.29     60.28 o
   4   5   5     9102.04     8973.35    129.25 o
   5   5   5     3716.92     3639.48     94.02 o
   6   5   5     1627.86     1465.98     68.55 o
   7   5   5     8628.57     8577.77    266.56 o
   8   5   5     5893.38     5963.82    145.83 o
   9   5   5     1510.82     1447.74    124.19 o
  10   5   5      643.50      608.47     84.97 o
 -12   6   5     1436.79     1506.90     78.81 o
 -11   6   5      541.39      514.67     36.80 o
 -10   6   5     6283.38     6492.07     94.16 o
  -9   6   5     6165.41     6221.80     87.00 o
  -8   6   5     2234.20     2205.38     49.32 o
  -7   6   5       87.90       75.52     17.06 o
  -6   6   5    11094.21    10892.21    106.01 o
  -5   6   5     1876.19     1785.14     35.04 o
  -4   6   5      582.03      549.68     17.84 o
  -3   6   5     3037.13     3045.04     46.58 o
  -2   6   5    11901.22    11687.27    131.17 o
  -1   6   5     7612.31     7450.01     70.97 o
   0   6   5       35.46       10.81      7.05 o
   1   6   5     2923.61     2777.93     33.24 o
   2   6   5     9064.30     8645.40     88.02 o
   3   6   5     5781.42     5582.61     76.12 o
   4   6   5       27.52       23.86     20.99 o
   5   6   5     2818.00     2758.44     83.36 o
   6   6   5     6685.36     6560.54    140.64 o
   7   6   5     1084.78     1098.88     70.19 o
   8   6   5      110.34       87.53     36.97 o
   9   6   5     2587.30     2445.36    101.25 o
  10   6   5     2727.28     2868.34    206.60 o
 -12   7   5      361.77      338.97     34.09 o
 -11   7   5      779.35      709.00     40.18 o
 -10   7   5       17.96       45.62     20.57 o
  -9   7   5       67.10       84.97     25.97 o
  -8   7   5     2435.35     2392.97     51.54 o
  -7   7   5     1762.02     1665.67     41.38 o
  -6   7   5      815.42      729.70     35.97 o
  -5   7   5     1350.62     1345.32     31.89 o
  -4   7   5     2566.39     2612.45     35.22 o
  -3   7   5     4813.92     4686.98     40.42 o
  -2   7   5      102.70       95.82      9.01 o
  -1   7   5      781.29      780.34     19.65 o
   0   7   5     3891.25     3933.02     43.17 o
   1   7   5      941.35      980.06     25.66 o
   2   7   5      234.28      228.80     16.67 o
   3   7   5     1407.30     1390.95     38.17 o
   4   7   5     2439.52     2508.64     67.40 o
   5   7   5      597.20      551.67     44.99 o
   6   7   5      450.18      409.57     45.20 o
   7   7   5      984.68      893.59     63.66 o
   8   7   5     1035.76     1005.31     70.93 o
   9   7   5      125.19      111.17     41.52 o
  10   7   5      476.26      433.91     59.41 o
 -12   8   5      174.70      156.45     32.06 o
 -11   8   5       68.79       36.29     26.87 o
 -10   8   5        2.87       24.37     20.78 o
  -9   8   5      270.40      232.27     35.63 o
  -8   8   5      272.96      215.45     23.00 o
  -7   8   5      221.81      202.97     20.30 o
  -6   8   5       10.69       10.07     13.61 o
  -5   8   5     1820.85     1706.86     35.90 o
  -4   8   5       69.88       66.64     11.00 o
  -3   8   5      365.72      345.53     14.36 o
  -2   8   5      364.74      328.09     16.04 o
  -1   8   5     1184.86     1178.47     23.36 o
   0   8   5       20.29       22.60      9.58 o
   1   8   5      898.85      863.56     26.25 o
   2   8   5      271.18      265.88     21.15 o
   3   8   5      274.17      259.57     22.35 o
   4   8   5       18.52       65.15     28.42 o
   5   8   5      411.21      401.16     43.09 o
   6   8   5      307.83      227.64     39.99 o
   7   8   5      419.40      341.41     46.57 o
   8   8   5      217.04      188.46     42.24 o
   9   8   5       18.17       -8.86     61.95 o
  10   8   5        6.08       21.08     39.65 o
 -12   9   5      342.80      276.24     36.49 o
 -11   9   5      533.62      506.60     41.02 o
 -10   9   5      188.47      191.23     30.73 o
  -9   9   5        0.49      -16.46     17.59 o
  -8   9   5      440.72      368.44     26.42 o
  -7   9   5      425.39      380.69     25.11 o
  -6   9   5     1308.67     1289.10     35.68 o
  -5   9   5      499.92      482.05     22.84 o
  -4   9   5        3.65        0.37     10.81 o
  -3   9   5     1610.19     1601.69     26.82 o
  -2   9   5      125.17      112.10     13.44 o
  -1   9   5      763.33      715.03     27.53 o
   0   9   5      537.71      501.99     21.69 o
   1   9   5     1461.41     1376.22     32.98 o
   2   9   5      161.40      146.13     18.88 o
   3   9   5      312.13      295.07     25.73 o
   4   9   5       89.48      116.44     34.95 o
   5   9   5      370.37      355.57     41.56 o
   6   9   5        0.73        0.92     30.70 o
   7   9   5      567.74      570.07     57.97 o
   8   9   5       70.85      116.40     41.18 o
   9   9   5      224.26      195.98     75.31 o
  10   9   5        0.42       -4.62     41.65 o
 -12  10   5      399.61      383.26     66.87 o
 -11  10   5        1.37       -0.28     24.33 o
 -10  10   5     2134.68     2160.45     65.68 o
  -9  10   5     1633.35     1583.11     57.49 o
  -8  10   5      906.65      809.65     40.17 o
  -7  10   5      150.96      140.19     22.85 o
  -6  10   5     5226.76     5088.37     78.16 o
  -5  10   5      536.13      568.04     44.64 o
  -4  10   5      139.44      115.38     29.61 o
  -3  10   5      807.75      721.12     27.23 o
  -2  10   5     7981.08     8102.69     88.37 o
  -1  10   5     1186.14     1145.26     27.46 o
   0  10   5        5.63       12.26     12.61 o
   1  10   5     1683.45     1671.63     54.25 o
   2  10   5     1925.30     1861.48     56.77 o
   3  10   5      134.56      150.61     27.26 o
   4  10   5      644.97      599.65     48.38 o
   5  10   5     2161.81     2055.46     83.83 o
   6  10   5     1940.10     1949.83     86.00 o
   7  10   5      361.21      388.66     90.08 o
   8  10   5       71.35       51.90     39.15 o
   9  10   5      739.88      701.78     69.52 o
 -11  11   5     2077.40     1975.46     68.61 o
 -10  11   5     1217.60     1165.03     60.43 o
  -9  11   5     1083.81     1077.47     49.27 o
  -8  11   5     3445.36     3425.60     87.48 o
  -7  11   5     7094.45     7169.25    101.68 o
  -6  11   5     1059.49      925.95     38.87 o
  -5  11   5     1247.62     1177.10     74.05 o
  -4  11   5     8582.36     8454.05    110.69 o
  -3  11   5     8168.01     8045.01    104.85 o
  -2  11   5     2746.14     2560.25     59.91 o
  -1  11   5      975.82      901.05     40.91 o
   0  11   5     6767.73     6767.05     91.23 o
   1  11   5     3588.34     3470.16     62.45 o
   2  11   5        1.49       -5.36     16.83 o
   3  11   5     3057.73     2920.66     87.95 o
   4  11   5     6720.19     6613.61    156.58 o
   5  11   5     3407.72     3324.90    103.13 o
   6  11   5      284.11      228.22     44.07 o
   7  11   5     2575.53     2455.99    108.56 o
   8  11   5     2425.26     2480.14    105.61 o
   9  11   5      782.15      738.20     60.38 o
 -11  12   5      118.93       73.93     31.03 o
 -10  12   5     4477.89     4410.60     91.83 o
  -9  12   5     4067.53     4150.83     85.83 o
  -8  12   5     1201.31     1195.75     70.07 o
  -7  12   5     1288.82     1220.24     47.76 o
  -6  12   5     8349.36     8318.75    109.21 o
  -5  12   5     6209.24     6167.34     88.17 o
  -4  12   5      167.91      192.30     31.47 o
  -3  12   5      591.74      632.32     37.25 o
  -2  12   5     6315.05     6078.79    110.63 o
  -1  12   5     2742.41     2682.98     55.43 o
   0  12   5      244.01      224.61     22.75 o
   1  12   5     5930.50     5836.10    108.87 o
   2  12   5     7865.09     7758.78    135.30 o
   3  12   5     3958.82     4041.36    232.46 o
   4  12   5        1.03      -27.19     29.00 o
   5  12   5     6850.69     7189.88    224.50 o
   6  12   5     4259.08     4187.48    123.15 o
   7  12   5     2147.38     2119.46    306.91 o
   8  12   5      325.69      286.88     44.65 o
   9  12   5     2718.17     2686.29     98.92 o
 -10  13   5      809.86      795.08     47.57 o
  -9  13   5      475.32      490.10     45.37 o
  -8  13   5     6718.45     6728.75    106.68 o
  -7  13   5     6048.77     6183.05     97.55 o
  -6  13   5     1946.98     1966.18     55.26 o
  -5  13   5     1312.51     1218.35     73.17 o
  -4  13   5     7941.47     8104.06    113.63 o
  -3  13   5     6600.76     6772.68    187.45 o
  -2  13   5      677.77      634.67     38.12 o
  -1  13   5     1986.93     2030.22     61.34 o
   0  13   5    13064.11    13121.70    177.84 o
   1  13   5     5987.55     5954.44    267.13 o
   2  13   5       23.92       38.54     29.63 o
   3  13   5     1204.94     1233.38     79.00 o
   4  13   5     9408.36     9703.14    188.36 o
   5  13   5     1862.17     1928.19     86.45 o
   6  13   5      423.40      320.65     50.56 o
   7  13   5     3580.13     3672.69    124.30 o
   8  13   5     4150.79     4090.81    135.16 o
 -10  14   5     1880.29     1810.02     93.51 o
  -9  14   5     3504.73     3589.96     83.53 o
  -8  14   5     1212.44     1241.21     65.42 o
  -7  14   5      456.83      407.35     33.58 o
  -6  14   5     4812.74     4816.09     94.70 o
  -5  14   5     4082.10     4213.73    121.90 o
  -4  14   5      397.04      403.23     33.01 o
  -3  14   5     2776.79     2665.12     61.63 o
  -2  14   5     5378.19     5356.11    101.62 o
  -1  14   5     5536.81     5585.70    103.24 o
   0  14   5      185.44      179.13     28.95 o
   1  14   5     4117.43     4059.33    109.16 o
   2  14   5     3949.69     3961.13    127.88 o
   3  14   5     2925.84     2872.03    229.62 o
   4  14   5      375.53      329.31     46.66 o
   5  14   5     2384.66     2608.07    102.51 o
   6  14   5     2992.67     3008.46    111.71 o
   7  14   5      460.91      324.80     54.32 o
   8  14   5      107.11       72.57    100.31 o
 -10  15   5      420.33      428.62     41.49 o
  -9  15   5       14.12       18.03     27.66 o
  -8  15   5     1310.47     1300.84     56.25 o
  -7  15   5     2222.50     2266.47     65.09 o
  -6  15   5      109.84      112.21     28.41 o
  -5  15   5      421.28      474.66     37.93 o
  -4  15   5     3750.27     3650.34     77.76 o
  -3  15   5     2583.92     2582.24     63.10 o
  -2  15   5      118.83      100.87     37.85 o
  -1  15   5     1019.88      991.71     59.63 o
   0  15   5     4243.95     4297.76     93.04 o
   1  15   5     1376.76     1361.46     72.81 o
   2  15   5        5.06      -18.19     31.12 o
   3  15   5     1514.41     1464.40    139.25 o
   4  15   5     2560.46     2540.81    100.30 o
   5  15   5     1320.77     1247.76     81.66 o
   6  15   5      248.15      197.14     47.70 o
   7  15   5      485.97      595.38     67.32 o
  -9  16   5      133.61       76.60     29.40 o
  -8  16   5       84.54       79.14     27.87 o
  -7  16   5      508.96      523.51     39.12 o
  -6  16   5      111.83       85.87     29.02 o
  -5  16   5      329.99      382.74     49.94 o
  -4  16   5       58.91       64.29     21.83 o
  -3  16   5      411.75      422.64     34.96 o
  -2  16   5      893.33      862.52    113.01 o
  -1  16   5     1172.19     1197.78     56.26 o
   0  16   5      108.98      126.85     29.42 o
   1  16   5        6.61      -44.62     51.72 o
   2  16   5      357.07      326.69     47.50 o
   3  16   5      135.74       72.62     39.60 o
   4  16   5       46.04       23.64     37.77 o
   5  16   5      367.25      468.94     59.39 o
   6  16   5      638.28      600.46     73.32 o
   7  16   5      103.00      104.01     63.09 o
  -8  17   5        5.15        9.55     26.06 o
  -7  17   5        9.64        5.11     27.79 o
  -6  17   5      108.76      107.68     30.62 o
  -5  17   5        0.85      -23.41     23.41 o
  -4  17   5       96.86       75.92     23.66 o
  -3  17   5       88.09       97.73     25.97 o
  -2  17   5      130.30      166.67     38.62 o
  -1  17   5       10.90       10.31     25.08 o
   0  17   5       58.62       65.99     37.53 o
   1  17   5        0.27        8.65     32.96 o
   2  17   5        0.02      -33.21     33.21 o
   3  17   5        0.43       31.81     59.96 o
   4  17   5        2.48       15.82     38.76 o
   5  17   5        0.48      -53.71     53.71 o
   6  17   5      171.89      181.08     53.91 o
  -8  18   5      308.12      229.20     41.79 o
  -7  18   5        3.46       37.16     32.40 o
  -6  18   5     1071.43     1023.29     51.98 o
  -5  18   5      200.04      199.57     33.90 o
  -4  18   5       10.28       -3.87     30.76 o
  -3  18   5      282.80      247.27     39.89 o
  -2  18   5     1256.69     1209.74     75.98 o
  -1  18   5      656.21      639.70     61.01 o
   0  18   5       77.94      115.01     41.50 o
   1  18   5      216.70      124.37     61.10 o
   2  18   5      255.74      269.77     89.23 o
   3  18   5      233.34      244.45     49.43 o
   4  18   5       48.09      -14.61     45.18 o
   5  18   5      945.09      997.81     87.12 o
  -7  19   5     1631.63     1566.42     75.73 o
  -6  19   5      229.98      179.64     36.14 o
  -5  19   5      431.42      421.52     49.93 o
  -4  19   5     1627.13     1662.57     77.62 o
  -3  19   5     2129.31     2312.44     85.54 o
  -2  19   5      144.56      142.96     44.88 o
  -1  19   5      250.77      251.43     47.91 o
   0  19   5     2670.49     2511.00    104.84 o
   1  19   5     1497.38     1481.41    159.99 o
   2  19   5        0.07        4.57     37.53 o
   3  19   5      646.42      621.51     66.41 o
   4  19   5     3037.98     3115.72    168.23 o
  -6  20   5     3500.22     3492.39    298.67 o
  -5  20   5     2798.82     2974.11    101.68 o
  -4  20   5      158.54       93.16     40.50 o
  -3  20   5      703.20      635.64     74.30 o
  -2  20   5     4502.82     4414.57    224.50 o
  -1  20   5     2387.75     2488.09    107.38 o
   0  20   5        2.98       25.95     41.04 o
   1  20   5     1414.35     1485.62     90.96 o
   2  20   5     2901.62     2943.54    125.14 o
   3  20   5     1323.94     1175.36    119.35 o
  -4  21   5     3285.97     3310.58    128.70 o
  -3  21   5     2417.15     2440.97    115.56 o
  -2  21   5       91.87      120.81     51.99 o
  -1  21   5     1894.46     2012.67    363.18 o
   0  21   5     4945.45     5546.00    217.68 o
   1  21   5     2498.28     2683.77    160.28 o
   2  21   5       55.11       79.00     61.95 o
 -13   0   6     2437.62     2375.07     96.33 o
 -12   0   6     5232.15     5603.72    134.55 o
 -11   0   6     3486.13     3353.71     99.50 o
 -10   0   6      193.72      190.67     35.71 o
  -9   0   6    10242.10    10131.04    162.06 o
  -8   0   6     8812.19     8660.64    138.00 o
  -7   0   6     3191.01     3196.91     72.04 o
  -6   0   6      103.11       93.15     19.84 o
  -5   0   6    19057.43    18926.66    215.80 o
  -4   0   6    14288.88    14797.99    143.22 o
  -3   0   6     1020.16     1019.63     73.32 o
  -2   0   6       26.81       46.04     31.83 o
  -1   0   6    23274.57    23225.22    460.37 o
   0   0   6    11138.84    11333.83    128.19 o
   1   0   6     3037.67     3023.64     57.66 o
   2   0   6     2641.32     2693.43     87.53 o
   3   0   6    15693.13    15463.21    312.59 o
   4   0   6     5213.81     5379.47    154.02 o
   5   0   6      498.91      467.19     59.11 o
   6   0   6     5268.70     5387.43    176.76 o
   7   0   6     9081.23     9007.28    253.49 o
   8   0   6     3047.23     3129.93    151.75 o
   9   0   6       26.35       53.99     55.13 o
  10   0   6     1766.69     1744.28    134.70 o
 -13   1   6     1780.58     1822.41     70.92 o
 -12   1   6      159.40      130.46     26.82 o
 -11   1   6     2719.06     2726.05     88.75 o
 -10   1   6     6770.31     6773.92    146.79 o
  -9   1   6     1265.05     1262.82     42.09 o
  -8   1   6     3024.91     3023.34     54.31 o
  -7   1   6     8125.55     8060.29     88.13 o
  -6   1   6    15606.85    15760.45    136.84 o
  -5   1   6     1318.21     1417.87     43.85 o
  -4   1   6     5394.31     5731.46     69.37 o
  -3   1   6    18478.63    18883.13    210.83 o
  -2   1   6    21093.39    21446.82    198.24 o
  -1   1   6     2020.30     2042.74     68.47 o
   0   1   6     1577.51     1625.65     25.32 o
   1   1   6    12067.27    12343.17    122.66 o
   2   1   6    11422.36    11651.27    138.43 o
   3   1   6       48.70       46.33     22.73 o
   4   1   6     3129.67     3230.76     82.55 o
   5   1   6     7605.09     7430.95    143.07 o
   6   1   6     5444.19     5500.36    126.59 o
   7   1   6       61.66       82.41     50.58 o
   8   1   6     4073.69     4150.44    121.37 o
   9   1   6     3103.29     2986.78    117.37 o
  10   1   6     1467.40     1456.85     93.24 o
 -13   2   6     1116.51     1085.63     52.13 o
 -12   2   6     2485.73     2577.19     67.12 o
 -11   2   6     1337.67     1399.45     55.37 o
 -10   2   6       97.51       99.66     22.12 o
  -9   2   6     3777.94     3852.31     72.14 o
  -8   2   6     5004.57     4990.54     70.47 o
  -7   2   6     2288.63     2215.67     43.41 o
  -6   2   6      338.55      321.30     18.96 o
  -5   2   6     9560.80     9476.38     88.00 o
  -4   2   6     9744.81     9745.09     90.57 o
  -3   2   6     3338.53     3388.16     49.53 o
  -2   2   6      798.97      778.40     38.06 o
  -1   2   6    10314.75    10311.70    108.44 o
   0   2   6     9572.80     9428.91    103.01 o
   1   2   6      955.96      996.66     22.25 o
   2   2   6     3944.19     3976.33     63.79 o
   3   2   6     6520.08     6371.28    114.29 o
   4   2   6     2911.97     2761.80    102.30 o
   5   2   6       63.41       41.75     36.94 o
   6   2   6     1865.10     1850.51     76.35 o
   7   2   6     2858.33     2894.07     98.45 o
   8   2   6      565.28      641.90     92.64 o
   9   2   6       46.92       26.35     38.02 o
  10   2   6     1178.54     1123.13     83.14 o
 -13   3   6       75.69       47.67     25.86 o
 -12   3   6       96.11       89.63     25.66 o
 -11   3   6     1453.87     1357.91     88.77 o
 -10   3   6     1621.24     1529.96     49.03 o
  -9   3   6      549.55      529.45     30.57 o
  -8   3   6       11.95       11.75     15.91 o
  -7   3   6     2562.44     2535.76     46.55 o
  -6   3   6     1285.90     1208.31     33.23 o
  -5   3   6      987.48     1019.10     26.30 o
  -4   3   6      478.89      467.44     15.96 o
  -3   3   6     3741.97     3784.49     78.72 o
  -2   3   6     1555.14     1478.43     32.25 o
  -1   3   6       73.81       41.11     11.50 o
   0   3   6     1932.60     1884.63     47.12 o
   1   3   6     8253.75     8037.20     77.42 o
   2   3   6     4076.45     4057.57     64.87 o
   3   3   6       29.59       13.50     22.17 o
   4   3   6      268.64      277.72     32.52 o
   5   3   6     1438.41     1386.43     62.63 o
   6   3   6     1005.26      943.41     76.73 o
   7   3   6      188.53      112.73     36.64 o
   8   3   6      601.33      546.40     55.79 o
   9   3   6     1498.40     1535.41     87.94 o
  10   3   6      437.29      478.04     60.68 o
 -12   4   6       33.69        1.82     22.99 o
 -11   4   6       63.60       55.76     23.52 o
 -10   4   6       96.59       64.19     21.80 o
  -9   4   6        0.23        0.38     17.83 o
  -8   4   6      310.64      262.67     22.53 o
  -7   4   6        3.69       15.40     14.28 o
  -6   4   6      261.36      241.90     17.80 o
  -5   4   6        2.91       27.49     11.36 o
  -4   4   6      280.15      262.72     13.20 o
  -3   4   6      245.55      239.26     31.22 o
  -2   4   6       46.47       39.10     16.35 o
  -1   4   6     1172.24     1085.65     37.59 o
   0   4   6      241.75      265.24     27.70 o
   1   4   6       97.46       74.90     12.65 o
   2   4   6        1.49      -11.31     13.17 o
   3   4   6      148.24      127.73     24.92 o
   4   4   6      239.04      217.75     31.22 o
   5   4   6       83.13       71.02     81.56 o
   6   4   6        0.72        3.02     28.63 o
   7   4   6       16.17      -30.34     30.34 o
   8   4   6       19.35       45.54     35.74 o
   9   4   6       37.74       60.48     37.38 o
  10   4   6      195.54      243.37     52.31 o
 -12   5   6       66.98       71.55     25.17 o
 -11   5   6      169.04      130.94     29.19 o
 -10   5   6     1004.72     1033.40     43.15 o
  -9   5   6      155.67      107.87     36.03 o
  -8   5   6       52.54       55.92     17.61 o
  -7   5   6      508.76      430.09     28.53 o
  -6   5   6     1583.93     1515.83     35.42 o
  -5   5   6      782.21      750.96     29.59 o
  -4   5   6      458.84      442.56     17.24 o
  -3   5   6      838.33      833.71     36.75 o
  -2   5   6     3982.05     3920.53     70.49 o
  -1   5   6      446.39      407.91     27.05 o
   0   5   6      106.46      110.60     10.32 o
   1   5   6      714.52      625.69     34.85 o
   2   5   6     1970.64     1862.19     44.02 o
   3   5   6      130.06      124.70     25.79 o
   4   5   6        3.39       26.51     24.98 o
   5   5   6        6.39        4.13     26.95 o
   6   5   6       50.23       26.89     34.39 o
   7   5   6       95.22       94.28     36.97 o
   8   5   6      378.15      346.16     49.76 o
   9   5   6      310.08      279.67     51.14 o
  10   5   6       70.33       54.81     81.56 o
 -12   6   6     2102.75     2178.92     63.95 o
 -11   6   6      629.85      637.45     46.60 o
 -10   6   6       10.05       17.56     20.30 o
  -9   6   6     3535.89     3520.27     64.65 o
  -8   6   6     4079.97     3998.79     64.30 o
  -7   6   6      190.72      208.78     22.95 o
  -6   6   6       70.76       40.48     14.66 o
  -5   6   6    10932.82    10638.79     99.79 o
  -4   6   6     3534.94     3604.16     51.69 o
  -3   6   6     1642.58     1665.40     48.32 o
  -2   6   6      879.46      705.03     39.32 o
  -1   6   6     4918.15     4652.96     99.53 o
   0   6   6     4226.85     4106.77     53.70 o
   1   6   6      398.84      372.35     20.57 o
   2   6   6     3208.63     3141.55     66.24 o
   3   6   6     7368.94     7061.54    129.09 o
   4   6   6     3674.20     3672.36     92.96 o
   5   6   6      516.32      456.97     82.41 o
   6   6   6     1363.03     1323.37    101.17 o
   7   6   6     3370.03     3214.46    106.06 o
   8   6   6      420.37      435.77     55.41 o
   9   6   6        1.42       -4.45     36.91 o
  10   6   6     1559.23     1543.08    134.70 o
 -12   7   6       66.62       77.37     26.48 o
 -11   7   6     3022.25     3112.57     79.90 o
 -10   7   6     5434.76     5503.55     86.49 o
  -9   7   6     1997.64     1960.64     70.66 o
  -8   7   6     1374.29     1386.59     42.08 o
  -7   7   6     6474.62     6418.92     79.78 o
  -6   7   6    10170.79    10109.80    101.87 o
  -5   7   6     1350.77     1322.24     31.76 o
  -4   7   6      729.40      749.73     31.54 o
  -3   7   6     9436.31     9292.59     90.54 o
  -2   7   6     7268.97     7298.45     73.36 o
  -1   7   6      263.10      247.58     16.63 o
   0   7   6      191.72      220.94     17.05 o
   1   7   6    10686.07    10561.45    117.23 o
   2   7   6     7565.17     7216.95    118.42 o
   3   7   6      199.57      193.96     30.18 o
   4   7   6      632.83      631.87     46.66 o
   5   7   6     5442.40     5244.38    121.72 o
   6   7   6     4253.35     4313.29    210.01 o
   7   7   6       32.77       22.26     79.57 o
   8   7   6     1910.47     1922.08     91.54 o
   9   7   6     2143.16     2335.98    105.64 o
 -12   8   6     2916.29     2864.46     99.13 o
 -11   8   6     1191.91     1162.49     54.47 o
 -10   8   6       32.94       40.60     21.60 o
  -9   8   6     7484.39     7491.80     97.91 o
  -8   8   6     7283.28     7199.81     91.03 o
  -7   8   6     3332.29     3402.90     65.58 o
  -6   8   6      327.15      322.97     21.16 o
  -5   8   6     9944.02     9719.60     95.84 o
  -4   8   6    19117.93    18862.44    155.14 o
  -3   8   6      793.70      680.87     27.05 o
  -2   8   6     1188.67     1253.31     38.41 o
  -1   8   6    19830.17    19993.81    228.11 o
   0   8   6    13309.31    13680.05    168.51 o
   1   8   6     2862.73     2728.71     56.18 o
   2   8   6     5246.33     5204.53    140.95 o
   3   8   6     9082.16     8842.79    156.03 o
   4   8   6     4203.67     4200.10    103.76 o
   5   8   6      412.20      441.06     81.84 o
   6   8   6     5282.10     5410.98    133.93 o
   7   8   6     3824.34     3808.99    118.02 o
   8   8   6     1958.99     2104.93    161.98 o
   9   8   6      239.35      162.15     46.60 o
 -12   9   6       33.66        9.15     24.81 o
 -11   9   6     2956.65     2868.94     76.22 o
 -10   9   6     5941.26     5984.22    101.39 o
  -9   9   6     2359.01     2235.41     61.56 o
  -8   9   6      214.34      192.64     23.32 o
  -7   9   6     5387.44     5349.19     86.57 o
  -6   9   6     8403.02     8503.33     92.39 o
  -5   9   6     2444.04     2417.98     42.94 o
  -4   9   6     1272.00     1202.14     28.57 o
  -3   9   6    12588.48    12388.84    118.66 o
  -2   9   6    10366.90    10232.81    136.91 o
  -1   9   6      890.53      834.03     29.23 o
   0   9   6     1980.17     2038.63     43.81 o
   1   9   6    11947.31    11697.56    197.13 o
   2   9   6     7610.81     7959.48    143.56 o
   3   9   6       65.23       33.58     26.36 o
   4   9   6     2410.41     2343.91     80.27 o
   5   9   6     7567.69     7402.39    154.97 o
   6   9   6     3923.21     3987.43    123.05 o
   7   9   6       40.34       82.46     38.74 o
   8   9   6     2273.20     2315.23    103.05 o
   9   9   6     2603.82     2566.76    115.09 o
 -11  10   6     1664.33     1581.62     62.26 o
 -10  10   6       47.56       51.63     25.61 o
  -9  10   6     3190.65     3207.97     72.87 o
  -8  10   6     4464.54     4441.19     80.15 o
  -7  10   6      806.92      736.48     44.40 o
  -6  10   6      130.04      130.77     21.09 o
  -5  10   6    10421.47    10168.78    114.89 o
  -4  10   6     6687.71     6408.67     89.62 o
  -3  10   6     2492.25     2390.56     43.80 o
  -2  10   6     2244.64     2171.49     45.79 o
  -1  10   6     5770.69     5757.47     84.66 o
   0  10   6    11793.48    11388.32    153.13 o
   1  10   6      663.44      669.19     38.63 o
   2  10   6     1196.73     1196.43     57.57 o
   3  10   6     4058.13     3997.31    101.31 o
   4  10   6     3477.31     3380.23     99.43 o
   5  10   6       78.73       17.97     32.34 o
   6  10   6     1743.71     1828.08     86.98 o
   7  10   6     4478.45     4547.79    132.88 o
   8  10   6      851.10      795.33     75.59 o
   9  10   6       79.72       68.75     44.58 o
 -11  11   6     1122.64     1113.78     54.96 o
 -10  11   6     1791.43     1842.97     63.55 o
  -9  11   6      564.91      552.60     38.72 o
  -8  11   6      163.97      127.95     25.74 o
  -7  11   6     2242.42     2176.82     56.77 o
  -6  11   6     1690.22     1536.78     62.01 o
  -5  11   6      505.42      503.58     29.87 o
  -4  11   6      984.46      902.33     38.88 o
  -3  11   6     2234.11     2119.83     50.26 o
  -2  11   6     1618.52     1640.76     58.39 o
  -1  11   6      239.66      219.07     26.27 o
   0  11   6      796.24      758.90     40.71 o
   1  11   6     2463.54     2518.86     75.98 o
   2  11   6     1924.83     1807.26     69.96 o
   3  11   6      179.30      204.97     35.83 o
   4  11   6     1372.90     1406.17     72.75 o
   5  11   6     1652.70     1602.39     80.01 o
   6  11   6     2033.26     1926.66     89.22 o
   7  11   6       17.31      -14.24     35.89 o
   8  11   6      961.22      885.68     74.53 o
 -11  12   6      488.80      401.86     39.10 o
 -10  12   6        6.45       -3.93     28.71 o
  -9  12   6       44.09       23.77     28.29 o
  -8  12   6       65.04       12.81     22.57 o
  -7  12   6      198.58      194.96     26.73 o
  -6  12   6      573.24      559.42     34.16 o
  -5  12   6       50.74       82.87     23.59 o
  -4  12   6     1485.17     1370.42     71.62 o
  -3  12   6       27.20       54.78     24.94 o
  -2  12   6       30.74       33.58     18.21 o
  -1  12   6       27.75       24.10     20.96 o
   0  12   6       72.98       80.91     22.98 o
   1  12   6       94.84      105.40     29.36 o
   2  12   6      366.45      306.47     45.75 o
   3  12   6      379.74      350.99     43.40 o
   4  12   6      491.21      483.31     97.47 o
   5  12   6        0.33       26.22     34.54 o
   6  12   6       65.19      108.06     40.86 o
   7  12   6      110.66       90.85     44.58 o
   8  12   6      228.99      225.62     52.61 o
 -10  13   6      397.73      396.67     38.62 o
  -9  13   6       65.65       39.37     26.78 o
  -8  13   6       62.47       67.78     28.57 o
  -7  13   6      110.98       99.75     24.94 o
  -6  13   6      217.61      260.54     28.79 o
  -5  13   6        0.92      -21.95     28.88 o
  -4  13   6       95.32       81.82     23.02 o
  -3  13   6       10.49        8.27     20.03 o
  -2  13   6      262.80      238.13     30.32 o
  -1  13   6        1.21        7.43     21.58 o
   0  13   6      127.63      135.06     26.93 o
   1  13   6       17.15       25.96     28.91 o
   2  13   6      157.55      112.95     34.00 o
   3  13   6       35.44        5.88     35.52 o
   4  13   6        3.20      -12.33     31.53 o
   5  13   6       72.30       66.24     37.55 o
   6  13   6      262.79      263.08     61.38 o
   7  13   6       18.65       37.02     40.95 o
   8  13   6       12.37      -31.14     41.77 o
 -10  14   6       20.12       32.51     28.35 o
  -9  14   6     1251.28     1165.05     54.10 o
  -8  14   6      466.71      470.31     37.85 o
  -7  14   6        7.69        8.36     22.87 o
  -6  14   6      262.48      245.38     32.51 o
  -5  14   6     5767.39     5549.70     97.79 o
  -4  14   6     3618.23     3560.49     95.32 o
  -3  14   6      886.52      876.32     36.58 o
  -2  14   6       21.93       35.84     23.82 o
  -1  14   6     2723.23     2590.44     98.97 o
   0  14   6     1198.61     1137.98     53.89 o
   1  14   6      371.96      366.01     45.32 o
   2  14   6      625.60      619.40     54.08 o
   3  14   6     1938.09     1895.60     85.50 o
   4  14   6     1013.85     1031.60     69.84 o
   5  14   6       64.52       49.01     39.46 o
   6  14   6      624.41      497.27     84.97 o
   7  14   6      916.50      878.10     98.04 o
  -9  15   6     1163.94     1231.26     67.39 o
  -8  15   6      279.10      253.86     33.02 o
  -7  15   6     1769.45     1659.92     64.54 o
  -6  15   6     4695.95     4755.86     94.75 o
  -5  15   6     1076.22     1032.32     49.89 o
  -4  15   6      323.84      316.43     33.02 o
  -3  15   6     3589.06     3682.41     77.13 o
  -2  15   6     4334.62     4334.14     95.68 o
  -1  15   6      301.55      325.74     35.89 o
   0  15   6      585.63      649.66     45.32 o
   1  15   6     3872.30     4072.57    114.99 o
   2  15   6     2984.78     2933.74    101.71 o
   3  15   6        6.65       23.00     44.90 o
   4  15   6      850.83      880.64     69.27 o
   5  15   6     2129.19     2266.83    101.96 o
   6  15   6     1588.11     1737.06     97.81 o
   7  15   6       85.31      160.09     51.38 o
  -9  16   6     3596.06     3644.15     87.67 o
  -8  16   6     3775.64     4068.76     97.04 o
  -7  16   6     1524.11     1524.72     64.77 o
  -6  16   6       58.97       34.87     28.03 o
  -5  16   6     5218.50     5399.42    116.90 o
  -4  16   6     6405.84     6669.04     97.29 o
  -3  16   6      607.62      624.42     40.72 o
  -2  16   6     1380.55     1449.72     62.61 o
  -1  16   6     7630.19     7886.89    137.66 o
   0  16   6     7808.84     7994.00    178.18 o
   1  16   6      490.03      529.49     54.35 o
   2  16   6     2071.14     2116.21     92.01 o
   3  16   6     4971.37     5148.94    140.77 o
   4  16   6     2794.03     2935.55    111.33 o
   5  16   6       10.61        6.29     40.52 o
   6  16   6     1996.00     2112.23    106.35 o
  -8  17   6      181.37      182.53     36.60 o
  -7  17   6     4190.72     4450.05    131.75 o
  -6  17   6     3873.97     4023.36     91.97 o
  -5  17   6     1231.38     1202.31     49.47 o
  -4  17   6      599.07      612.13     42.44 o
  -3  17   6     5261.03     5343.54    146.73 o
  -2  17   6     3624.21     3723.25    134.51 o
  -1  17   6      529.73      555.70     45.58 o
   0  17   6      621.77      622.54     59.88 o
   1  17   6     4918.89     4986.80    136.01 o
   2  17   6     4457.44     4519.83    133.48 o
   3  17   6      121.14      100.79     42.03 o
   4  17   6      526.64      542.32     76.16 o
   5  17   6     2919.88     3051.89    121.64 o
  -7  18   6     1060.87     1018.52     57.51 o
  -6  18   6      307.86      346.08     35.49 o
  -5  18   6     2079.44     2116.24     62.78 o
  -4  18   6     3630.22     3551.69    140.12 o
  -3  18   6      163.83      282.71     41.38 o
  -2  18   6     1692.49     1686.13     89.00 o
  -1  18   6     2732.38     2791.71    106.97 o
   0  18   6     4798.08     4934.88    202.62 o
   1  18   6      126.01      146.34     44.11 o
   2  18   6     2094.25     1879.05     96.46 o
   3  18   6     3009.42     3123.04    122.76 o
   4  18   6     3255.69     3311.84    124.03 o
  -6  19   6     1429.84     1453.69     64.84 o
  -5  19   6      813.40      920.68     63.52 o
  -4  19   6      121.90      170.55     40.13 o
  -3  19   6     2488.80     2507.38     94.36 o
  -2  19   6     1608.21     1652.15     92.33 o
  -1  19   6      430.28      451.73     57.57 o
   0  19   6      219.60      184.64     48.79 o
   1  19   6     2000.69     2030.77    129.58 o
   2  19   6      836.53      748.69     71.34 o
   3  19   6       13.99      -37.34     93.49 o
  -5  20   6      353.12      321.79     48.78 o
  -4  20   6     1001.24      970.49     64.96 o
  -3  20   6      128.79      116.78     56.07 o
  -2  20   6      158.31       44.25     43.81 o
  -1  20   6      162.02      196.47     50.25 o
   0  20   6      406.71      313.54     54.61 o
   1  20   6      163.44      116.56     46.95 o
   2  20   6      644.48      642.77     69.60 o
  -2  21   6       15.93        0.97     36.59 o
  -1  21   6       50.26       85.99     85.82 o
   0  21   6       25.96      -39.85     39.85 o
 -12   1   7      543.65      524.89     37.17 o
 -11   1   7       66.05       55.61     22.77 o
 -10   1   7      501.53      456.53     31.08 o
  -9   1   7     2152.53     2161.22     50.75 o
  -8   1   7      896.55      890.75     33.46 o
  -7   1   7      123.41      133.96     17.20 o
  -6   1   7     1176.44     1086.93     29.80 o
  -5   1   7      554.72      523.04     34.57 o
  -4   1   7       11.04       14.92      9.10 o
  -3   1   7     1195.84     1102.16     39.62 o
  -2   1   7     2226.95     2215.01     62.06 o
  -1   1   7     4734.61     4592.05     59.46 o
   0   1   7        6.13        3.45      7.58 o
   1   1   7      137.96      137.20     19.99 o
   2   1   7     1003.13     1049.77     62.80 o
   3   1   7     1516.62     1412.71     55.79 o
   4   1   7       16.22       13.61     24.51 o
   5   1   7      285.55      369.99     51.72 o
   6   1   7     1520.44     1625.65     75.93 o
   7   1   7     1397.92     1443.31     79.17 o
   8   1   7       34.84       69.73     40.67 o
   9   1   7      137.38      180.04     47.56 o
 -12   2   7      747.55      683.01     40.80 o
 -11   2   7     2082.60     2100.25     71.79 o
 -10   2   7      985.07      993.49     42.32 o
  -9   2   7        4.32      -12.49     17.13 o
  -8   2   7     2446.27     2416.31     49.31 o
  -7   2   7     4485.16     4465.26     69.90 o
  -6   2   7      598.43      620.11     25.16 o
  -5   2   7      183.58      184.07     16.83 o
  -4   2   7     5251.33     5362.11     53.63 o
  -3   2   7     4057.49     4019.80     57.83 o
  -2   2   7     2393.71     2357.70     40.87 o
  -1   2   7     3703.08     3572.33     60.54 o
   0   2   7     5457.74     5426.86     88.83 o
   1   2   7     7483.63     7527.51    155.16 o
   2   2   7     3907.93     3989.80     81.84 o
   3   2   7      507.81      482.40     37.35 o
   4   2   7     2603.76     2655.26     78.53 o
   5   2   7     1684.21     1734.24    125.61 o
   6   2   7      169.80      107.03     36.57 o
   7   2   7     1445.33     1380.47     78.77 o
   8   2   7     3479.18     3465.44    116.95 o
   9   2   7     1155.08     1120.57    141.80 o
 -12   3   7     3222.98     3409.06     74.76 o
 -11   3   7        3.59      -18.22     20.17 o
 -10   3   7     1283.41     1269.60     45.65 o
  -9   3   7     6866.62     6936.04     90.63 o
  -8   3   7     4495.10     4363.49     70.11 o
  -7   3   7       88.89       79.28     16.00 o
  -6   3   7     3216.86     3225.99     47.87 o
  -5   3   7    16200.23    16128.94    150.41 o
  -4   3   7     1717.14     1886.87     67.27 o
  -3   3   7        8.83       17.80     16.86 o
  -2   3   7    13087.49    12899.17    162.68 o
  -1   3   7    17260.88    17627.71    272.03 o
   0   3   7       41.20       -0.02     20.08 o
   1   3   7     2317.10     2277.49     49.56 o
   2   3   7    13822.57    13764.09    162.22 o
   3   3   7    14304.64    14144.88    212.51 o
   4   3   7        5.98      -19.91     24.43 o
   5   3   7     1900.28     1904.91     84.12 o
   6   3   7     6223.73     6073.24    138.61 o
   7   3   7     3708.43     3496.73    183.29 o
   8   3   7      123.84      184.17     50.30 o
   9   3   7     1002.23      972.60     77.36 o
 -12   4   7     1925.78     1946.76    123.25 o
 -11   4   7     3028.48     2972.84     66.98 o
 -10   4   7     1898.22     1913.69     53.12 o
  -9   4   7      107.86       86.79     19.90 o
  -8   4   7     5414.70     5350.88     73.99 o
  -7   4   7     6388.55     6467.37     86.59 o
  -6   4   7     1872.88     1904.89     43.06 o
  -5   4   7      523.10      473.67     22.74 o
  -4   4   7     8497.93     8649.41    126.31 o
  -3   4   7    18743.71    18689.10    221.96 o
  -2   4   7     2779.29     2682.26     59.65 o
  -1   4   7      348.01      355.89     27.46 o
   0   4   7    12347.38    12296.72    194.81 o
   1   4   7     7190.22     7536.92    105.22 o
   2   4   7     1926.56     1825.89     45.01 o
   3   4   7     4199.57     3974.50     91.54 o
   4   4   7    12564.72    12417.04    202.41 o
   5   4   7     6809.66     6604.64    138.82 o
   6   4   7      988.08      906.08     62.87 o
   7   4   7     1834.01     1946.58     89.00 o
   8   4   7     4160.33     4143.86    128.20 o
   9   4   7     2675.49     2882.54    122.48 o
 -12   5   7     3057.81     3302.10     74.57 o
 -11   5   7       10.46      -18.14     20.94 o
 -10   5   7     1705.97     1771.12     54.65 o
  -9   5   7     8695.07     8782.35    105.91 o
  -8   5   7     4070.97     4047.24     64.34 o
  -7   5   7      537.40      571.17     27.01 o
  -6   5   7     7577.88     7410.87     93.16 o
  -5   5   7    15047.77    14945.41    144.08 o
  -4   5   7     4055.58     4121.88     60.63 o
  -3   5   7     1347.12     1278.61     45.81 o
  -2   5   7     8645.34     8671.19    123.41 o
  -1   5   7    17065.01    17015.13    256.75 o
   0   5   7      360.95      377.17     17.68 o
   1   5   7     1591.06     1546.18     43.49 o
   2   5   7    10455.43     9985.22    127.98 o
   3   5   7    12596.69    12706.51    199.61 o
   4   5   7      799.75      844.11     52.02 o
   5   5   7     1785.07     1842.49     75.30 o
   6   5   7     5884.57     6045.72    219.10 o
   7   5   7     3456.46     3660.25    116.69 o
   8   5   7      550.53      535.58     59.56 o
   9   5   7     2126.80     2246.05    105.64 o
 -12   6   7     1176.19     1130.33     62.91 o
 -11   6   7     2706.38     2522.62     63.63 o
 -10   6   7     1594.02     1672.23     51.58 o
  -9   6   7      180.01      203.13     24.07 o
  -8   6   7     3377.08     3434.95     59.53 o
  -7   6   7     5264.99     5257.29     69.63 o
  -6   6   7      691.74      736.76     38.21 o
  -5   6   7       21.82       31.58     14.83 o
  -4   6   7     5381.47     5227.10     72.14 o
  -3   6   7     3263.18     3179.90     69.49 o
  -2   6   7      795.50      742.02     57.93 o
  -1   6   7     2082.72     2002.80    139.53 o
   0   6   7     4305.66     4238.49     69.96 o
   1   6   7     6090.11     5839.91    133.58 o
   2   6   7      455.66      483.42     36.56 o
   3   6   7     1095.67     1132.87     56.08 o
   4   6   7     5553.67     5338.76    119.12 o
   5   6   7     4371.22     4565.82    137.83 o
   6   6   7       75.20      131.08     37.67 o
   7   6   7      983.04     1000.76     74.45 o
   8   6   7     4397.05     4491.54    314.02 o
   9   6   7     2164.51     2150.21    104.38 o
 -12   7   7      490.93      448.18     39.68 o
 -11   7   7       18.61      -10.04     21.22 o
 -10   7   7      877.48      834.56     40.14 o
  -9   7   7     1399.87     1373.11     45.37 o
  -8   7   7     1061.14     1067.05     38.02 o
  -7   7   7       27.29       30.63     16.11 o
  -6   7   7     2479.54     2424.24     52.91 o
  -5   7   7     2892.41     2779.28     49.83 o
  -4   7   7     1535.42     1520.35     38.73 o
  -3   7   7      244.31      242.12     17.93 o
  -2   7   7     6144.76     5850.54     97.99 o
  -1   7   7     5199.01     5110.92     78.86 o
   0   7   7     2802.99     2556.22     95.86 o
   1   7   7      293.09      268.12     33.26 o
   2   7   7     1454.38     1418.76     68.77 o
   3   7   7     2062.32     1929.51     69.35 o
   4   7   7      174.98      164.65     34.12 o
   5   7   7     1070.63     1034.94     63.66 o
   6   7   7      792.60      792.01     62.20 o
   7   7   7     1097.07     1082.40     74.05 o
   8   7   7        9.58      -12.68     38.48 o
   9   7   7      269.63      217.43     50.92 o
 -12   8   7       16.13       17.62     73.89 o
 -11   8   7       69.31       95.59     32.56 o
 -10   8   7       71.56       19.84     22.79 o
  -9   8   7        3.08        7.36     18.57 o
  -8   8   7       17.35      -16.61     16.61 o
  -7   8   7      161.92      135.85     18.74 o
  -6   8   7      268.48      214.66     19.17 o
  -5   8   7       31.14       31.20     15.15 o
  -4   8   7      255.67      238.36     23.95 o
  -3   8   7      180.15      209.54     19.88 o
  -2   8   7       22.61        6.19     15.02 o
  -1   8   7      248.32      202.51     26.57 o
   0   8   7      256.99      242.56     23.96 o
   1   8   7      244.96      199.97     27.62 o
   2   8   7        6.14        2.72     32.68 o
   3   8   7      483.39      413.26     40.36 o
   4   8   7      144.09      168.37     35.10 o
   5   8   7       34.58       28.18     32.13 o
   6   8   7       40.82       30.46     35.52 o
   7   8   7      191.55      164.02     43.20 o
   8   8   7       32.67       67.90     41.74 o
 -11   9   7       10.64       29.43     25.51 o
 -10   9   7       46.84       60.51     27.65 o
  -9   9   7      386.94      397.85     54.05 o
  -8   9   7      117.07      106.06     23.54 o
  -7   9   7       64.15       31.81     20.01 o
  -6   9   7       30.29       17.26     23.68 o
  -5   9   7      897.51      802.82     36.47 o
  -4   9   7        3.18        9.54     14.82 o
  -3   9   7      139.50      116.58     17.55 o
  -2   9   7      187.35      168.63     26.62 o
  -1   9   7     1136.66     1051.54     61.20 o
   0   9   7       40.95       47.80     21.98 o
   1   9   7      318.32      301.60     29.08 o
   2   9   7      211.49      193.13     32.36 o
   3   9   7      588.37      525.40     44.62 o
   4   9   7      175.76      112.40     34.12 o
   5   9   7      335.20      271.89     44.24 o
   6   9   7      467.52      453.65     53.92 o
   7   9   7      274.14      266.00     50.23 o
   8   9   7        3.89      -11.04     38.76 o
 -11  10   7      750.31      649.59     43.58 o
 -10  10   7      250.85      293.32     43.19 o
  -9  10   7        8.66       24.30     22.96 o
  -8  10   7     2131.77     2107.11     57.77 o
  -7  10   7     2663.68     2528.91     71.18 o
  -6  10   7      732.44      694.11     33.35 o
  -5  10   7      324.12      290.95     32.80 o
  -4  10   7     2423.25     2306.31     87.73 o
  -3  10   7     2324.60     2344.35     60.23 o
  -2  10   7      932.41      868.05     91.54 o
  -1  10   7      530.99      518.44     40.35 o
   0  10   7     4539.30     4455.07     91.57 o
   1  10   7     3949.81     3809.49     92.91 o
   2  10   7      907.01      931.33    129.87 o
   3  10   7      577.56      543.21     48.44 o
   4  10   7     3236.89     3334.61    101.61 o
   5  10   7     2099.57     2218.96     90.50 o
   6  10   7      223.80      236.12     45.88 o
   7  10   7      255.41      192.02     45.18 o
   8  10   7     1403.25     1442.15     93.83 o
 -11  11   7       50.54        1.99     26.63 o
 -10  11   7      521.65      561.58     41.15 o
  -9  11   7     2766.59     2726.46     69.44 o
  -8  11   7     1702.47     1673.47     54.72 o
  -7  11   7      270.75      241.71     27.30 o
  -6  11   7     2968.68     2900.56     60.34 o
  -5  11   7     6772.03     6816.57    118.71 o
  -4  11   7     1054.21     1057.74     48.52 o
  -3  11   7      537.34      504.08     35.41 o
  -2  11   7     5410.15     5365.79    143.31 o
  -1  11   7     9746.57     9618.67    140.78 o
   0  11   7       48.90       48.69     22.81 o
   1  11   7      442.46      372.49     39.02 o
   2  11   7     5701.92     5680.00    125.51 o
   3  11   7     5283.90     5349.13    140.95 o
   4  11   7       60.54       66.92     34.63 o
   5  11   7     1212.99     1246.64    113.67 o
   6  11   7     2876.91     2956.41    177.89 o
   7  11   7     1405.38     1370.41    283.89 o
   8  11   7       46.44       14.21     55.70 o
 -10  12   7     2735.03     2776.17     75.74 o
  -9  12   7      184.54      170.24     29.52 o
  -8  12   7     3231.99     3216.66     72.11 o
  -7  12   7     5518.64     5558.35    102.57 o
  -6  12   7     1368.90     1241.12     93.03 o
  -5  12   7      593.84      694.68     37.04 o
  -4  12   7     4131.58     4014.40     88.17 o
  -3  12   7     9093.19     9207.93    192.90 o
  -2  12   7     1046.61     1010.64     73.39 o
  -1  12   7      969.38      929.84     46.85 o
   0  12   7     5841.07     5995.66    108.54 o
   1  12   7     5946.41     5790.95    158.85 o
   2  12   7     2232.51     2273.57     89.23 o
   3  12   7     1649.69     1570.80     77.17 o
   4  12   7     5888.99     6182.66    146.41 o
   5  12   7     5250.80     5634.27    181.02 o
   6  12   7     1033.92     1054.14     77.56 o
   7  12   7     1365.81     1533.88     94.13 o
 -10  13   7     1719.93     1794.02     65.43 o
  -9  13   7     3947.57     4045.60    128.40 o
  -8  13   7     2622.81     2586.68     67.63 o
  -7  13   7        0.31       -0.57     23.92 o
  -6  13   7     4527.16     4689.12     88.78 o
  -5  13   7     5316.89     5414.73     92.09 o
  -4  13   7     1060.54     1036.92     44.19 o
  -3  13   7      395.55      399.51     26.31 o
  -2  13   7    10134.20    10359.37    155.94 o
  -1  13   7     7563.16     7580.85    152.48 o
   0  13   7      910.03      936.19     52.35 o
   1  13   7      955.42      935.10     60.31 o
   2  13   7     5383.34     5549.99    132.87 o
   3  13   7     6367.62     6392.86    148.22 o
   4  13   7       92.30      102.20     39.70 o
   5  13   7     1195.32     1175.64     77.48 o
   6  13   7     3225.28     3308.64    120.62 o
   7  13   7     1838.13     1889.20    103.00 o
  -9  14   7       16.97      -10.80     25.20 o
  -8  14   7     1690.94     1636.16     59.74 o
  -7  14   7     4476.20     4624.58     94.41 o
  -6  14   7     1232.26     1236.82     54.47 o
  -5  14   7       16.21       67.09     25.75 o
  -4  14   7     3264.19     3250.82     71.43 o
  -3  14   7     6137.61     6065.73     84.91 o
  -2  14   7     2417.44     2345.46     72.57 o
  -1  14   7     1196.73     1202.14     56.91 o
   0  14   7     3140.35     3047.67     82.06 o
   1  14   7     6478.99     6357.74    252.63 o
   2  14   7      766.89      801.34     63.09 o
   3  14   7     1325.91     1138.41     73.51 o
   4  14   7     3466.68     3337.70    114.64 o
   5  14   7     3060.46     3400.83    119.94 o
   6  14   7       95.57       73.37     50.02 o
  -9  15   7      923.98      840.96     95.46 o
  -8  15   7      744.10      815.42     60.08 o
  -7  15   7        6.26        3.70     26.82 o
  -6  15   7     2156.97     2187.42     67.81 o
  -5  15   7     1307.15     1231.89     54.23 o
  -4  15   7     1850.19     1789.80     51.51 o
  -3  15   7       60.19       53.89     24.52 o
  -2  15   7     1628.01     1595.18     84.49 o
  -1  15   7     1351.76     1233.83     74.90 o
   0  15   7      291.03      278.08     42.50 o
   1  15   7      730.89      615.05     87.24 o
   2  15   7     2515.39     2536.72     98.04 o
   3  15   7     1081.00     1184.92    122.76 o
   4  15   7      198.52      274.84     50.56 o
   5  15   7     1579.52     1513.67     93.20 o
   6  15   7     1125.38     1134.61    104.86 o
  -8  16   7      667.34      585.13     46.86 o
  -7  16   7     1110.57     1097.27     56.20 o
  -6  16   7      419.22      449.08     40.42 o
  -5  16   7       12.50       11.28     26.07 o
  -4  16   7      231.81      254.81     30.08 o
  -3  16   7      865.03      800.97     44.53 o
  -2  16   7       26.28       22.31     28.12 o
  -1  16   7        0.54      -10.07     26.43 o
   0  16   7      280.91      310.63     45.84 o
   1  16   7      418.36      363.18    113.96 o
   2  16   7       30.21      128.49     56.84 o
   3  16   7        7.86       46.12     38.92 o
   4  16   7      255.36      226.38     52.84 o
   5  16   7      364.61      392.49     58.26 o
  -7  17   7        0.76       28.80     29.69 o
  -6  17   7       29.65       -9.12     27.50 o
  -5  17   7      145.51       86.15     25.82 o
  -4  17   7        8.29       18.55     37.27 o
  -3  17   7        4.87       16.27     25.17 o
  -2  17   7       59.20       51.79     29.86 o
  -1  17   7      814.26      772.41     60.95 o
   0  17   7       80.85      151.25     42.76 o
   1  17   7       67.03       84.46     63.09 o
   2  17   7      222.80      171.15     46.15 o
   3  17   7      136.32       80.39     45.95 o
   4  17   7       19.62        6.22     65.36 o
  -6  18   7      126.13      107.13     28.76 o
  -5  18   7        4.30      -11.10     26.46 o
  -4  18   7      396.82      427.82     39.14 o
  -3  18   7      338.87      353.18     37.28 o
  -2  18   7       69.67       52.76     28.62 o
  -1  18   7      254.07      304.57    105.43 o
   0  18   7      488.35      470.86     58.03 o
   1  18   7      623.11      586.49     63.51 o
   2  18   7      209.92      127.65    156.01 o
   3  18   7      360.79      285.08     54.21 o
  -5  19   7     2881.11     2991.14     95.96 o
  -4  19   7      479.51      488.83     70.88 o
  -3  19   7       55.23       46.01     36.97 o
  -2  19   7     2223.32     2315.39     99.96 o
  -1  19   7     1838.17     1692.36     92.89 o
   0  19   7      145.67      187.77     47.73 o
   1  19   7      484.55      524.79     78.72 o
   2  19   7     1784.71     1757.16     99.26 o
  -3  20   7     4356.85     4619.60    126.46 o
  -2  20   7      614.44      727.37    107.33 o
  -1  20   7      226.49      220.28     52.14 o
   0  20   7     2668.26     2782.88    116.53 o
 -12   0   8     1620.30     1484.77     83.94 o
 -11   0   8     2640.87     2701.97    146.16 o
 -10   0   8     5864.69     5799.59    122.56 o
  -9   0   8     5647.93     5780.50    218.04 o
  -8   0   8      361.35      327.00     33.82 o
  -7   0   8     6456.06     6710.93    110.21 o
  -6   0   8    13780.35    14357.09    179.34 o
  -5   0   8     9520.04     9268.56    156.74 o
  -4   0   8      140.71       93.76     20.18 o
  -3   0   8     2098.07     2250.77     39.11 o
  -2   0   8     8315.39     8387.20    235.30 o
  -1   0   8      133.80      159.15     20.74 o
   0   0   8     2635.05     2706.78     68.00 o
   1   0   8    14705.91    15131.86    296.68 o
   2   0   8     7726.99     8213.85    193.81 o
   3   0   8     2781.48     2766.18    110.26 o
   4   0   8     1675.26     1615.83     96.62 o
   5   0   8     5058.53     5138.49    173.92 o
   6   0   8     6913.34     7088.51    221.09 o
   7   0   8      461.95      551.30     80.14 o
   8   0   8     1350.83     1283.91    118.22 o
   9   0   8     2968.94     3164.60    173.92 o
 -12   1   8     2904.14     2810.36     69.08 o
 -11   1   8     4444.09     4476.17     89.09 o
 -10   1   8      195.58      215.00     25.12 o
  -9   1   8     1116.64     1081.82     39.81 o
  -8   1   8     6941.92     6810.32     84.30 o
  -7   1   8     6576.72     6654.60     77.50 o
  -6   1   8      243.23      252.90     20.24 o
  -5   1   8     1871.99     1847.37     42.53 o
  -4   1   8    12078.28    11857.00    127.90 o
  -3   1   8     3537.98     3663.87     88.07 o
  -2   1   8       13.04       14.48     36.77 o
  -1   1   8     3550.91     3482.16     66.77 o
   0   1   8    15625.56    15973.99    195.49 o
   1   1   8     2283.35     2395.40     59.41 o
   2   1   8      208.53      270.13     30.24 o
   3   1   8     3818.08     4016.48     93.83 o
   4   1   8     7589.51     7504.12    202.05 o
   5   1   8     1040.17     1001.14    160.56 o
   6   1   8      836.48      867.24     62.47 o
   7   1   8     4393.54     4515.28    171.36 o
   8   1   8     1855.49     1845.66     95.44 o
 -12   2   8      142.64      121.70     27.51 o
 -11   2   8      995.85      957.12     56.55 o
 -10   2   8     4107.55     4221.69     73.37 o
  -9   2   8     2260.83     2185.92     52.83 o
  -8   2   8      374.84      395.16     26.73 o
  -7   2   8     1081.99     1087.55     33.12 o
  -6   2   8     4645.75     4449.43     64.48 o
  -5   2   8     1634.84     1639.07     35.53 o
  -4   2   8      104.30       99.38     21.39 o
  -3   2   8     6292.18     6451.17    101.43 o
  -2   2   8     5610.34     5678.27    140.89 o
  -1   2   8     7249.43     7142.22    108.95 o
   0   2   8     1810.35     1742.22     40.98 o
   1   2   8     2699.98     2672.31     62.71 o
   2   2   8     5502.75     5343.32    103.10 o
   3   2   8      253.69      254.55     33.64 o
   4   2   8     1696.85     1710.33     68.48 o
   5   2   8     4790.15     4840.15    118.55 o
   6   2   8     3320.79     3384.32    328.51 o
   7   2   8      127.08       98.89     40.59 o
   8   2   8      688.11      681.87     66.68 o
 -12   3   8     1324.55     1321.23     53.14 o
 -11   3   8      964.77      935.01     43.41 o
 -10   3   8      540.60      569.13     34.86 o
  -9   3   8      200.82      222.54     23.17 o
  -8   3   8      824.70      780.75     32.77 o
  -7   3   8      686.62      682.28     27.72 o
  -6   3   8      332.68      333.81     32.98 o
  -5   3   8     1086.06      949.46     32.92 o
  -4   3   8     2303.46     2228.19     59.55 o
  -3   3   8     1471.17     1460.42     52.32 o
  -2   3   8      432.79      416.61     34.16 o
  -1   3   8      491.73      479.59     52.62 o
   0   3   8     2362.61     2338.46     47.83 o
   1   3   8      231.55      239.53     25.53 o
   2   3   8       87.80       42.38     22.98 o
   3   3   8     1009.83     1009.04     53.29 o
   4   3   8     1683.88     1692.43     69.07 o
   5   3   8       79.08       60.95     34.95 o
   6   3   8      412.83      328.09     46.76 o
   7   3   8      883.90      724.70    103.72 o
   8   3   8      884.21      814.19     70.74 o
 -12   4   8       18.15       -7.59     22.38 o
 -11   4   8        3.48       21.88     21.77 o
 -10   4   8        5.39       15.59     19.56 o
  -9   4   8        0.23      -20.67     20.67 o
  -8   4   8      171.02      144.70     20.31 o
  -7   4   8      113.99      106.02     26.80 o
  -6   4   8      193.37      146.77     18.95 o
  -5   4   8        0.94       13.59     15.15 o
  -4   4   8      770.96      744.10     41.16 o
  -3   4   8      241.05      225.93     26.48 o
  -2   4   8      649.05      551.44     53.08 o
  -1   4   8        7.73      -15.00     19.30 o
   0   4   8       25.52       46.22     14.56 o
   1   4   8      110.34       77.96     21.53 o
   2   4   8       33.53       34.06     23.46 o
   3   4   8      184.50      139.33     30.35 o
   4   4   8        9.55       26.99     28.08 o
   5   4   8       17.86       32.33     31.05 o
   6   4   8       10.02      -22.41     31.53 o
   7   4   8       47.12       19.14     38.02 o
   8   4   8       27.84       43.26     42.28 o
 -12   5   8      355.87      331.47     32.69 o
 -11   5   8      162.10      144.41     25.39 o
 -10   5   8        1.92      -15.18     18.91 o
  -9   5   8       35.39       21.35     19.17 o
  -8   5   8      263.37      253.56     25.97 o
  -7   5   8       92.24       89.60     19.46 o
  -6   5   8       33.21       23.73     16.07 o
  -5   5   8      374.33      326.96     22.98 o
  -4   5   8     1653.71     1618.67     55.80 o
  -3   5   8      585.38      579.24     37.03 o
  -2   5   8        1.32       25.83     20.63 o
  -1   5   8      283.83      274.96     35.61 o
   0   5   8     3006.73     2878.94     56.04 o
   1   5   8      215.26      178.09     25.02 o
   2   5   8       37.68       26.55     23.46 o
   3   5   8      469.09      475.58     41.25 o
   4   5   8     1155.95     1069.35     61.07 o
   5   5   8        9.21       44.33     33.73 o
   6   5   8      151.86      137.77     38.68 o
   7   5   8      548.18      557.91     59.51 o
   8   5   8      246.79      201.97     50.62 o
 -12   6   8      620.55      538.17     66.69 o
 -11   6   8      713.46      735.41     40.05 o
 -10   6   8     2765.96     2673.48     69.87 o
  -9   6   8     3518.80     3497.44     63.96 o
  -8   6   8      552.13      491.37     35.25 o
  -7   6   8      674.65      621.34     33.07 o
  -6   6   8     2988.78     2949.88     55.29 o
  -5   6   8     2184.36     2133.54     51.83 o
  -4   6   8      308.98      245.56     29.03 o
  -3   6   8     2173.88     2139.67     61.83 o
  -2   6   8     2947.49     2873.06     69.78 o
  -1   6   8     2850.65     2785.81     85.15 o
   0   6   8      472.79      424.91     26.30 o
   1   6   8      975.98      900.40     85.54 o
   2   6   8      975.07     1000.26     51.34 o
   3   6   8      490.08      511.22     43.26 o
   4   6   8     1219.62     1072.55     62.28 o
   5   6   8     1680.27     1507.07     76.45 o
   6   6   8     2403.28     2302.78    159.71 o
   7   6   8      266.27      305.11    105.43 o
   8   6   8      348.79      339.01     56.26 o
 -11   7   8     3262.09     3331.57     77.77 o
 -10   7   8      274.51      289.79     27.83 o
  -9   7   8     1161.12     1103.32     41.81 o
  -8   7   8     4771.20     4612.85     76.76 o
  -7   7   8     3444.63     3388.80     63.87 o
  -6   7   8       52.38       64.14     17.99 o
  -5   7   8     2574.38     2541.37     55.70 o
  -4   7   8    10661.99    10411.04    121.45 o
  -3   7   8     1171.73     1200.84     50.35 o
  -2   7   8       60.83       28.03     22.24 o
  -1   7   8     2844.82     2834.15     89.58 o
   0   7   8    10380.11    10299.81    139.15 o
   1   7   8      261.43      261.39     50.30 o
   2   7   8      232.31      214.40     32.09 o
   3   7   8     3883.97     3895.58    151.18 o
   4   7   8     7088.63     7020.65    216.54 o
   5   7   8      495.40      479.61     51.94 o
   6   7   8      673.13      684.09     61.52 o
   7   7   8     4293.19     4667.33    136.83 o
   8   7   8     2717.36     2675.26    258.32 o
 -11   8   8      853.10      821.67     52.65 o
 -10   8   8     4424.58     4265.39    103.09 o
  -9   8   8     3319.74     3274.65     69.95 o
  -8   8   8      148.13      113.97     22.78 o
  -7   8   8     3033.78     3114.55     62.04 o
  -6   8   8     9685.49     9684.75    125.55 o
  -5   8   8     6934.42     6902.35     96.11 o
  -4   8   8       87.62       75.03     17.57 o
  -3   8   8     2702.34     2755.56     51.27 o
  -2   8   8     8524.83     8661.26    243.26 o
  -1   8   8     4081.39     4157.19     74.77 o
   0   8   8     1325.06     1172.42     67.00 o
   1   8   8     6545.45     6412.33    121.29 o
   2   8   8     6173.95     6015.82    122.50 o
   3   8   8     2243.67     2180.96     78.17 o
   4   8   8     1180.71     1358.34     71.37 o
   5   8   8     3841.60     3849.28    113.76 o
   6   8   8     3129.72     3260.29    111.76 o
   7   8   8      299.12      346.09     55.42 o
   8   8   8     1256.84     1230.36     92.36 o
 -11   9   8     3567.48     3637.05     82.94 o
 -10   9   8      278.68      249.84     38.51 o
  -9   9   8     1209.12     1179.58     49.12 o
  -8   9   8     5033.29     4935.63     81.75 o
  -7   9   8     4352.35     4394.40     96.80 o
  -6   9   8      658.32      553.89     50.85 o
  -5   9   8     1829.64     1774.40     57.19 o
  -4   9   8     6964.99     6825.49    109.68 o
  -3   9   8     2884.07     2906.72     83.09 o
  -2   9   8        3.53       11.30     16.82 o
  -1   9   8     4456.63     4623.26     84.17 o
   0   9   8    11722.57    11772.59    161.13 o
   1   9   8     1893.69     2036.95     68.74 o
   2   9   8      745.87      690.65     61.38 o
   3   9   8     5166.77     5182.94    231.32 o
   4   9   8     6590.87     6649.09    147.53 o
   5   9   8      513.19      598.11     56.25 o
   6   9   8     1862.70     1910.31    219.38 o
   7   9   8     5633.82     5943.48    158.46 o
 -10  10   8     3883.69     3895.99     82.37 o
  -9  10   8     1889.34     1899.31     71.06 o
  -8  10   8      408.98      391.03     31.08 o
  -7  10   8     1745.12     1671.94     58.50 o
  -6  10   8     6155.22     6091.57    121.52 o
  -5  10   8     1568.78     1490.64     56.29 o
  -4  10   8       16.76       24.08     21.57 o
  -3  10   8     4180.32     4163.41     82.13 o
  -2  10   8     6401.22     6404.45     87.53 o
  -1  10   8     2374.87     2239.18     61.10 o
   0  10   8      290.40      272.79     29.89 o
   1  10   8     3472.31     3579.69     92.45 o
   2  10   8     4607.39     4412.15    109.04 o
   3  10   8      817.61      819.41     57.63 o
   4  10   8      284.29      196.30     85.82 o
   5  10   8     2479.30     2406.31     97.91 o
   6  10   8     2644.19     2511.03    103.94 o
   7  10   8       85.04       87.07     45.95 o
 -10  11   8      109.92      136.44     29.54 o
  -9  11   8      804.60      739.60     41.67 o
  -8  11   8     2193.10     2180.58     59.41 o
  -7  11   8     2119.35     2044.87    103.97 o
  -6  11   8       59.85       35.39     27.10 o
  -5  11   8     1407.25     1302.66     67.11 o
  -4  11   8     1617.48     1501.05     57.00 o
  -3  11   8     1354.23     1318.09     52.26 o
  -2  11   8       91.67      103.29     24.59 o
  -1  11   8     1285.01     1242.12     50.89 o
   0  11   8      978.23      937.08     50.67 o
   1  11   8      733.43      722.63     50.79 o
   2  11   8      708.16      693.24     53.40 o
   3  11   8     1590.65     1762.09     79.96 o
   4  11   8     1450.88     1383.52     76.91 o
   5  11   8     1415.52     1545.60    107.13 o
   6  11   8      407.22      389.51     55.49 o
   7  11   8      611.18      630.37     80.71 o
 -10  12   8      302.56      275.85     33.92 o
  -9  12   8       21.94      -15.72     23.65 o
  -8  12   8        7.77        4.80     22.69 o
  -7  12   8      110.18       94.26     32.89 o
  -6  12   8      676.83      650.62     47.16 o
  -5  12   8        3.40      -23.84     23.84 o
  -4  12   8       29.34       64.91     26.21 o
  -3  12   8      350.43      246.07     31.62 o
  -2  12   8      587.07      552.32     48.47 o
  -1  12   8        2.49       -3.76     22.85 o
   0  12   8        3.59      -22.95     22.95 o
   1  12   8      529.37      486.12     47.49 o
   2  12   8      467.33      381.38     50.87 o
   3  12   8        1.91       15.08     38.65 o
   4  12   8        5.31       -0.71     36.30 o
   5  12   8      496.74      413.05     55.59 o
   6  12   8      169.87      127.87     47.24 o
  -9  13   8        8.23       -5.49     24.67 o
  -8  13   8      217.54      168.43     32.21 o
  -7  13   8      169.11      162.55     29.47 o
  -6  13   8       13.24       28.01     28.97 o
  -5  13   8       13.16       11.08     27.28 o
  -4  13   8      131.68      106.47     28.56 o
  -3  13   8       34.64       21.42     20.53 o
  -2  13   8       34.64       48.21     31.19 o
  -1  13   8        8.72       38.75     27.75 o
   0  13   8      242.01      191.70     31.70 o
   1  13   8      133.09      178.45     38.36 o
   2  13   8       10.20       20.82     33.00 o
   3  13   8      102.88      101.23     38.02 o
   4  13   8      351.38      330.08     51.94 o
   5  13   8        9.09      -36.38     38.78 o
   6  13   8        0.69       49.27     43.45 o
  -9  14   8      906.78      889.54     52.94 o
  -8  14   8      249.57      228.49     36.75 o
  -7  14   8      533.12      484.51     71.20 o
  -6  14   8     1850.78     1727.36     74.08 o
  -5  14   8      602.41      651.44     48.26 o
  -4  14   8       20.14       33.62     36.28 o
  -3  14   8     1106.56     1026.32     54.70 o
  -2  14   8      857.17      738.53     48.19 o
  -1  14   8      865.78      851.30     51.58 o
   0  14   8      323.09      276.58     36.74 o
   1  14   8      456.48      423.74     49.14 o
   2  14   8     1249.28     1236.13     75.50 o
   3  14   8      211.96      154.01     43.40 o
   4  14   8       53.46      126.02     43.66 o
   5  14   8      257.34      227.88     52.17 o
  -8  15   8     1959.96     1975.78     70.09 o
  -7  15   8     2242.69     2255.17     99.18 o
  -6  15   8       93.97       89.73     34.15 o
  -5  15   8      338.52      291.09     40.38 o
  -4  15   8     3139.79     3096.95     73.24 o
  -3  15   8     1190.27     1159.71     61.83 o
  -2  15   8        5.17        4.47     27.35 o
  -1  15   8     1213.78     1260.31     78.57 o
   0  15   8     3799.44     3836.41    114.01 o
   1  15   8      477.12      410.44     74.74 o
   2  15   8      842.32      739.26     64.16 o
   3  15   8     3238.35     3327.57    115.39 o
   4  15   8     3377.07     3629.55    160.56 o
  -7  16   8     1351.89     1286.00     59.92 o
  -6  16   8     4583.89     4794.85    117.69 o
  -5  16   8     2426.42     2420.00     70.87 o
  -4  16   8        6.58       19.27     29.68 o
  -3  16   8     1505.25     1533.79     69.41 o
  -2  16   8     6164.68     6358.16    156.87 o
  -1  16   8     1369.90     1373.84     66.34 o
   0  16   8       11.87       73.93     39.22 o
   1  16   8     3385.56     3380.87    182.73 o
   2  16   8     2589.21     2874.97    110.78 o
   3  16   8      780.49      858.97    209.44 o
   4  16   8      500.07      460.25     63.50 o
  -6  17   8       26.40      -22.15     25.66 o
  -5  17   8     3142.83     3450.23    179.70 o
  -4  17   8     4203.06     4391.26    110.19 o
  -3  17   8     1676.90     1542.73     71.39 o
  -2  17   8       53.67       51.91     32.74 o
  -1  17   8     3101.89     3135.44     92.91 o
   0  17   8     5254.80     5421.48    144.59 o
   1  17   8     1574.66     1615.72     89.46 o
   2  17   8      229.37      148.07     47.73 o
   3  17   8     1779.23     1732.93     97.33 o
  -5  18   8     1282.48     1340.79     76.10 o
  -4  18   8       12.21       31.94     39.68 o
  -3  18   8     1859.41     1891.75     79.76 o
  -2  18   8     2455.55     2431.12     86.73 o
  -1  18   8     1472.59     1407.60     85.29 o
   0  18   8      330.06      272.65     73.89 o
   1  18   8     1398.08     1417.87    135.27 o
   2  18   8     2206.44     2088.30    112.53 o
  -3  19   8      789.24      765.69     53.90 o
  -2  19   8        0.24      -44.18     55.70 o
  -1  19   8     1766.88     1879.43    105.71 o
   0  19   8     1694.81     1818.73    129.02 o
 -12   1   9       66.76       52.41     24.57 o
 -11   1   9      716.00      688.92     38.60 o
 -10   1   9      696.41      672.42     35.67 o
  -9   1   9      448.24      402.02     32.79 o
  -8   1   9      422.89      459.52     29.57 o
  -7   1   9     1775.78     1702.33     44.22 o
  -6   1   9      768.51      799.35     38.31 o
  -5   1   9      245.12      245.90     21.71 o
  -4   1   9      715.89      737.73     66.04 o
  -3   1   9     2113.21     2080.62     54.00 o
  -2   1   9      229.02      190.64     22.88 o
  -1   1   9       24.81       17.37     16.98 o
   0   1   9      309.76      317.70     24.24 o
   1   1   9      534.36      540.62     35.55 o
   2   1   9      159.43      104.15     27.13 o
   3   1   9      152.29      138.18     48.03 o
   4   1   9      189.40      146.48     35.15 o
   5   1   9      913.73      894.14     62.85 o
   6   1   9      148.64      135.01     41.70 o
   7   1   9        4.78       -3.48     36.91 o
   8   1   9      452.38      430.51     59.82 o
 -12   2   9     1797.56     1682.54    171.93 o
 -11   2   9      571.74      503.24     42.61 o
 -10   2   9       80.82       94.42     22.48 o
  -9   2   9     2286.21     2292.50     51.90 o
  -8   2   9     2314.44     2313.70     55.11 o
  -7   2   9        7.44       21.47     17.49 o
  -6   2   9     2078.79     2096.51     53.73 o
  -5   2   9     6554.75     6452.28     87.93 o
  -4   2   9     8864.16     8804.65    165.65 o
  -3   2   9      144.31      144.09     23.39 o
  -2   2   9     2183.54     2126.44     57.59 o
  -1   2   9     2757.23     2642.60     65.70 o
   0   2   9     7229.10     7403.85    105.51 o
   1   2   9      367.62      294.61     30.01 o
   2   2   9     1442.72     1394.05     56.56 o
   3   2   9     3748.50     3730.36     95.12 o
   4   2   9     2032.84     2107.14     79.12 o
   5   2   9      260.49      285.76     90.08 o
   6   2   9      998.72      969.78     69.62 o
   7   2   9     1920.20     2035.77     96.15 o
   8   2   9      409.42      424.75    109.98 o
 -11   3   9     3702.62     3718.20     72.92 o
 -10   3   9     3634.70     3673.75     71.59 o
  -9   3   9      864.89      920.84     37.78 o
  -8   3   9     2392.68     2439.07     56.62 o
  -7   3   9     6893.04     6956.64     97.64 o
  -6   3   9     5024.49     5044.37     80.69 o
  -5   3   9     1261.46     1255.48     37.92 o
  -4   3   9     1093.82     1086.94     49.15 o
  -3   3   9     8476.72     8477.52    202.96 o
  -2   3   9     3228.68     3390.31     88.53 o
  -1   3   9       53.75       94.47     23.82 o
   0   3   9     1476.66     1516.89     43.06 o
   1   3   9     9059.77     9280.23    148.92 o
   2   3   9     1818.32     1961.22     65.71 o
   3   3   9      112.44       74.50     30.24 o
   4   3   9     4032.62     4284.47    109.82 o
   5   3   9     3854.44     3862.74    111.43 o
   6   3   9     1347.65     1323.93     79.12 o
   7   3   9      241.28      255.74     52.86 o
 -11   4   9      946.90      908.81     42.47 o
 -10   4   9     1648.22     1657.11     50.18 o
  -9   4   9     7154.61     7121.19    104.01 o
  -8   4   9     7543.94     7703.20    135.81 o
  -7   4   9     1129.13     1071.57     39.60 o
  -6   4   9     1264.48     1198.88     42.88 o
  -5   4   9     7584.27     7770.25    100.18 o
  -4   4   9    10850.32    10806.55    157.69 o
  -3   4   9        5.45       -2.21     30.02 o
  -2   4   9     3750.92     3696.76     80.97 o
  -1   4   9    14453.76    14606.66    447.01 o
   0   4   9     9739.43     9876.00    132.02 o
   1   4   9       86.06       54.90     23.87 o
   2   4   9     4929.24     5109.69    106.80 o
   3   4   9     7601.46     7780.11    148.20 o
   4   4   9     4038.76     3791.00    111.97 o
   5   4   9      642.20      697.23     57.83 o
   6   4   9     1991.70     1971.26    105.71 o
   7   4   9     4216.89     4492.22    136.74 o
 -11   5   9     3212.73     3085.95     67.34 o
 -10   5   9     6127.87     6263.17    125.85 o
  -9   5   9      835.93      833.97     47.86 o
  -8   5   9     1172.29     1190.99     44.74 o
  -7   5   9     6744.70     6664.71     91.14 o
  -6   5   9     5153.54     5051.19     90.24 o
  -5   5   9      118.10      130.78     18.94 o
  -4   5   9     3114.01     3111.44     77.51 o
  -3   5   9    10804.18    10702.42    156.04 o
  -2   5   9     4253.98     4358.54     89.90 o
  -1   5   9        0.80       42.77     29.17 o
   0   5   9     2654.95     2708.99     58.53 o
   1   5   9     5693.85     5612.69    107.08 o
   2   5   9     3704.66     3960.50     94.18 o
   3   5   9      242.19      199.43     35.10 o
   4   5   9     2144.01     2098.46     80.99 o
   5   5   9     2996.83     2950.38    100.05 o
   6   5   9     1405.30     1294.22    125.32 o
   7   5   9      125.80       74.82     42.40 o
 -11   6   9      953.50      881.21     45.59 o
 -10   6   9      266.82      252.79     27.01 o
  -9   6   9     5207.26     5254.71     89.36 o
  -8   6   9     3157.80     3058.67     64.91 o
  -7   6   9      899.39      901.93     38.08 o
  -6   6   9     1339.40     1318.16     50.08 o
  -5   6   9     7655.77     7532.77    100.68 o
  -4   6   9     4545.70     4248.99     91.98 o
  -3   6   9      304.36      291.62     68.07 o
  -2   6   9     3450.10     3348.32     80.37 o
  -1   6   9     5304.13     5280.32    124.64 o
   0   6   9     4139.73     4218.85     77.11 o
   1   6   9       44.09       62.31     24.26 o
   2   6   9     1788.39     1737.99     65.93 o
   3   6   9     5180.40     5180.58    118.37 o
   4   6   9      739.08      642.80     88.38 o
   5   6   9      130.45      165.61     69.62 o
   6   6   9     2039.53     2086.01    100.31 o
   7   6   9     3356.63     3385.06    131.57 o
 -11   7   9      910.66      908.69     47.42 o
 -10   7   9      544.90      521.26     42.72 o
  -9   7   9      149.63      111.62     28.71 o
  -8   7   9      379.58      334.38     29.25 o
  -7   7   9     1020.21      993.03     44.57 o
  -6   7   9      914.65      867.14     39.64 o
  -5   7   9       32.77       41.06     18.29 o
  -4   7   9      730.17      737.26     44.75 o
  -3   7   9     1817.59     1824.60     63.21 o
  -2   7   9     1612.04     1660.96     77.04 o
  -1   7   9       31.50       59.54     32.68 o
   0   7   9      645.82      618.26     38.82 o
   1   7   9     2585.68     2730.30     75.63 o
   2   7   9     1179.59     1072.65     57.76 o
   3   7   9        8.14       37.39     30.82 o
   4   7   9      712.26      647.35     64.79 o
   5   7   9      432.13      388.05     50.74 o
   6   7   9      306.86      250.19     48.38 o
   7   7   9      364.31      325.25     55.65 o
 -11   8   9        0.63       -8.85     31.60 o
 -10   8   9       76.42       48.38     29.17 o
  -9   8   9      231.16      287.87     35.50 o
  -8   8   9       93.10       57.26     25.29 o
  -7   8   9        6.39       21.88     25.73 o
  -6   8   9       19.42      -15.31     21.99 o
  -5   8   9      500.22      473.71     29.91 o
  -4   8   9      244.10      225.25     21.77 o
  -3   8   9      301.00      271.67     32.96 o
  -2   8   9        8.36       17.09     47.46 o
  -1   8   9      112.56      124.36     23.02 o
   0   8   9        7.11       18.56     24.07 o
   1   8   9        7.12       52.68     28.70 o
   2   8   9      961.24      943.50     56.50 o
   3   8   9      374.28      327.03     43.36 o
   4   8   9      106.13       85.06     36.47 o
   5   8   9        9.67       31.84     35.28 o
   6   8   9      443.13      444.89     61.38 o
   7   8   9       78.80       69.81     43.90 o
 -10   9   9      322.84      266.68     36.93 o
  -9   9   9      179.70      114.24     31.40 o
  -8   9   9      239.10      189.50     39.88 o
  -7   9   9      281.92      206.42     38.56 o
  -6   9   9      383.60      362.90     43.74 o
  -5   9   9       17.31       -8.76     21.64 o
  -4   9   9      261.39      249.26     27.51 o
  -3   9   9      481.29      412.13     52.50 o
  -2   9   9      852.86      853.71     38.79 o
  -1   9   9        1.70       -1.03     19.67 o
   0   9   9       31.03       -8.18     21.27 o
   1   9   9      706.79      829.70     51.06 o
   2   9   9      399.56      471.10     55.41 o
   3   9   9       61.05       56.74     34.63 o
   4   9   9      129.97      197.73     41.67 o
   5   9   9       34.16       33.32     37.96 o
   6   9   9      132.57      141.21     45.14 o
 -10  10   9      155.27      117.76     33.50 o
  -9  10   9     1174.00     1087.30     55.84 o
  -8  10   9      958.89      875.75     66.20 o
  -7  10   9      254.95      254.44     59.97 o
  -6  10   9      242.00      215.10     34.22 o
  -5  10   9     1924.04     1889.51     71.06 o
  -4  10   9     2602.76     2488.76     66.03 o
  -3  10   9      464.75      478.68     34.04 o
  -2  10   9      399.08      362.39     39.06 o
  -1  10   9     1124.74     1108.93     47.70 o
   0  10   9     2269.61     2303.91     68.64 o
   1  10   9      177.19      241.20     36.36 o
   2  10   9      895.08      756.65     55.34 o
   3  10   9     2652.60     2623.89     92.95 o
   4  10   9      679.09      535.87     55.90 o
   5  10   9      374.17      377.59     78.43 o
   6  10   9      447.25      404.47     58.18 o
  -9  11   9      126.57      171.91     34.27 o
  -8  11   9     1769.82     1885.66     77.55 o
  -7  11   9     5598.68     5750.60    119.72 o
  -6  11   9     3950.08     4026.42     95.25 o
  -5  11   9      218.12      250.49     46.52 o
  -4  11   9     1154.40     1070.52     52.84 o
  -3  11   9     7391.95     7401.28    122.73 o
  -2  11   9     2166.96     2213.48     64.65 o
  -1  11   9       54.60       35.54     24.26 o
   0  11   9     1796.22     1950.53     90.97 o
   1  11   9     5003.30     5036.33    119.26 o
   2  11   9     3138.37     3180.14    194.38 o
   3  11   9        1.72       17.43     36.09 o
   4  11   9     1019.91     1023.43    120.78 o
   5  11   9     2081.22     2096.87    188.41 o
  -9  12   9     4634.25     4577.44    119.32 o
  -8  12   9     4512.35     4642.47    167.22 o
  -7  12   9      785.35      713.90     51.50 o
  -6  12   9      915.90      876.66     73.07 o
  -5  12   9     5523.59     5576.56    112.06 o
  -4  12   9     6656.08     6739.38    121.49 o
  -3  12   9       13.66       35.06     24.28 o
  -2  12   9     1523.33     1656.97     60.98 o
  -1  12   9     4990.50     4999.92    112.15 o
   0  12   9     2552.29     2512.16     75.60 o
   1  12   9       17.60       -3.17     30.06 o
   2  12   9     3396.65     3507.03    149.76 o
   3  12   9     3029.08     3269.16    107.89 o
   4  12   9     1370.40     1228.22     79.95 o
   5  12   9      495.16      472.61    109.41 o
  -8  13   9     1353.08     1381.44     72.29 o
  -7  13   9     5681.75     5732.32    124.27 o
  -6  13   9     2895.48     3001.10     88.81 o
  -5  13   9      189.86      186.19     33.90 o
  -4  13   9     3080.11     3209.83    100.79 o
  -3  13   9     9070.23     9539.67    172.58 o
  -2  13   9     4545.15     4589.98    100.34 o
  -1  13   9       58.57       67.28     28.33 o
   0  13   9      905.36      850.36     60.31 o
   1  13   9     5857.97     6079.83    141.55 o
   2  13   9     1557.48     1484.01    121.91 o
   3  13   9       79.08        7.32     37.14 o
   4  13   9     2345.18     2474.59    104.39 o
  -8  14   9     1751.11     1711.78     81.27 o
  -7  14   9      277.05      188.09     59.76 o
  -6  14   9      339.41      292.50     71.18 o
  -5  14   9     3648.03     3468.87     93.71 o
  -4  14   9     2230.08     2154.83     61.33 o
  -3  14   9      204.51      168.34     33.37 o
  -2  14   9     1965.42     2025.36     73.74 o
  -1  14   9     3556.21     3418.06     90.69 o
   0  14   9     3080.36     2866.25    171.36 o
   1  14   9        0.82      -31.82     32.68 o
   2  14   9     2049.37     2077.85     92.58 o
   3  14   9     3419.22     3351.58    210.01 o
   4  14   9      541.98      684.72     68.44 o
  -7  15   9     1664.97     1662.20     78.25 o
  -6  15   9     1448.35     1433.35     74.63 o
  -5  15   9      137.43      131.18     28.57 o
  -4  15   9      264.12      310.29     39.86 o
  -3  15   9     1789.29     1765.47     71.42 o
  -2  15   9      686.29      609.26     47.82 o
  -1  15   9        1.78      -27.06     27.06 o
   0  15   9     1498.32     1460.61     80.57 o
   1  15   9     2019.54     1890.88    109.12 o
   2  15   9     1725.53     1744.94    214.27 o
   3  15   9       57.99      114.47     46.02 o
  -6  16   9      108.38       83.89     35.54 o
  -5  16   9      660.93      646.68     43.55 o
  -4  16   9       20.03       28.34     31.13 o
  -3  16   9        6.66       22.39     29.64 o
  -2  16   9      243.21      248.05     38.67 o
  -1  16   9      727.36      718.04     95.30 o
   0  16   9       27.32       99.37     84.12 o
   1  16   9       29.49      -22.31     37.00 o
   2  16   9      491.77      464.28     61.38 o
  -5  17   9        0.34       46.28     40.51 o
  -4  17   9        0.52       39.32     55.57 o
  -3  17   9      162.80      179.92     36.76 o
  -2  17   9        0.83       -4.02     39.24 o
  -1  17   9       88.14       91.23     65.08 o
   0  17   9        0.38        8.55     39.64 o
   1  17   9       54.28       20.53     40.21 o
  -2  18   9      234.20      101.17     72.75 o
 -11   0  10     3606.49     3596.80    100.90 o
 -10   0  10     2245.93     2121.93     75.86 o
  -9   0  10       30.96       42.49     38.27 o
  -8   0  10     6048.42     6156.42    146.92 o
  -7   0  10     6070.71     6256.22    139.69 o
  -6   0  10     1174.90     1154.56    143.23 o
  -5   0  10     1398.52     1320.11     57.17 o
  -4   0  10     8178.79     8733.15    152.08 o
  -3   0  10     8940.47     9213.32    154.26 o
  -2   0  10      527.83      544.39     37.35 o
  -1   0  10     1721.21     1741.55     60.98 o
   0   0  10     7616.07     8120.64    184.72 o
   1   0  10     4335.35     4501.93    134.13 o
   2   0  10       96.43       93.78     40.92 o
   3   0  10     1715.85     1975.03    105.71 o
   4   0  10     5376.23     5244.20    178.46 o
   5   0  10     3210.65     3428.88    153.46 o
   6   0  10      111.86      221.66     65.93 o
 -11   1  10      166.15      165.52     25.74 o
 -10   1  10     1988.03     2082.09     61.42 o
  -9   1  10     3554.85     3738.55     85.19 o
  -8   1  10     1101.25     1142.57     49.71 o
  -7   1  10     1206.15     1168.12     55.13 o
  -6   1  10     6863.71     7064.50    136.26 o
  -5   1  10     5457.83     5482.96     83.83 o
  -4   1  10      249.55      281.34     29.33 o
  -3   1  10     3421.50     3625.46     76.92 o
  -2   1  10    10541.16    10762.77    153.96 o
  -1   1  10     7542.02     7702.71    137.30 o
   0   1  10       17.05       25.63     20.85 o
   1   1  10     4623.81     4761.21     97.81 o
   2   1  10     6214.87     6354.21    124.77 o
   3   1  10     5203.09     5389.55    120.36 o
   4   1  10       16.37       61.24     32.34 o
   5   1  10     3775.50     3747.65    113.33 o
   6   1  10     2166.92     2117.35     94.84 o
 -11   2  10     1808.13     1840.04     59.90 o
 -10   2  10      506.53      546.64     37.02 o
  -9   2  10      133.51      106.04     24.13 o
  -8   2  10     3349.50     3573.88     78.14 o
  -7   2  10     3033.03     3105.17     83.84 o
  -6   2  10      535.73      530.54     31.57 o
  -5   2  10      433.21      432.47     26.14 o
  -4   2  10     2814.68     3000.49     74.11 o
  -3   2  10     4221.99     4252.07    110.30 o
  -2   2  10      817.23      778.45     43.94 o
  -1   2  10     1050.55     1006.98     48.35 o
   0   2  10     2917.99     2878.72     67.88 o
   1   2  10     4360.89     4393.99     93.61 o
   2   2  10       94.29       81.54     29.12 o
   3   2  10     1078.92     1068.59     75.88 o
   4   2  10     3633.30     3612.40    197.50 o
   5   2  10     2140.15     2151.96     90.80 o
   6   2  10       30.56       97.90     41.56 o
 -11   3  10       19.27        5.83     25.50 o
 -10   3  10     1044.14     1058.06     48.94 o
  -9   3  10      436.65      351.27     31.00 o
  -8   3  10      322.62      319.93     27.98 o
  -7   3  10      264.99      255.72     33.22 o
  -6   3  10     1673.05     1520.29     47.99 o
  -5   3  10      773.02      753.39     32.08 o
  -4   3  10      126.11       72.38     26.00 o
  -3   3  10      327.21      316.73     32.38 o
  -2   3  10     2201.87     2251.92     66.50 o
  -1   3  10     1089.32     1004.36     57.41 o
   0   3  10        2.12       -2.24     27.05 o
   1   3  10      520.36      527.77     70.48 o
   2   3  10     1525.94     1506.48     63.11 o
   3   3  10      606.53      626.99     49.98 o
   4   3  10      132.81      171.85     38.48 o
   5   3  10     1058.08     1182.84     74.32 o
   6   3  10     1429.27     1529.58     87.14 o
 -11   4  10       66.86       92.12     28.13 o
 -10   4  10        0.09      -11.59     23.06 o
  -9   4  10        0.03      -20.33     20.33 o
  -8   4  10       53.09       41.48     23.88 o
  -7   4  10      407.74      354.27     30.51 o
  -6   4  10      101.70       61.97     20.67 o
  -5   4  10        1.09      -23.72     23.72 o
  -4   4  10        4.05       27.38     24.73 o
  -3   4  10       47.45       77.56     25.61 o
  -2   4  10       11.44       13.97     23.61 o
  -1   4  10      259.12      230.78     38.26 o
   0   4  10       29.13       23.17     19.98 o
   1   4  10      131.92       98.56     34.39 o
   2   4  10       23.88      -11.68     36.37 o
   3   4  10        0.63      -21.30     28.89 o
   4   4  10        0.72       44.69     33.56 o
   5   4  10        2.73       25.77     35.20 o
   6   4  10      171.79      178.71     46.81 o
 -11   5  10       15.13       26.59     51.13 o
 -10   5  10      199.79      196.08     35.41 o
  -9   5  10       81.95       78.55     24.64 o
  -8   5  10      217.28      189.45     28.87 o
  -7   5  10      230.55      238.94     29.45 o
  -6   5  10      421.53      391.67     29.46 o
  -5   5  10      364.73      331.69     37.66 o
  -4   5  10       91.66       44.51     37.82 o
  -3   5  10      568.70      620.51     45.31 o
  -2   5  10     1006.81     1081.22     54.59 o
  -1   5  10     1801.51     1897.21     80.01 o
   0   5  10      345.24      351.02     35.45 o
   1   5  10      173.60      133.27     27.82 o
   2   5  10      205.66      124.81     33.82 o
   3   5  10      648.40      523.60     47.77 o
   4   5  10        2.59       44.91     44.33 o
   5   5  10      526.88      484.33     54.83 o
   6   5  10      194.95      227.40     84.68 o
 -10   6  10       47.68       42.71     27.50 o
  -9   6  10       97.64       97.38     25.29 o
  -8   6  10     3577.24     3663.98     80.73 o
  -7   6  10     2502.24     2426.87     63.42 o
  -6   6  10      599.59      572.25     37.02 o
  -5   6  10      390.75      419.11     36.93 o
  -4   6  10     1790.42     1790.48     66.36 o
  -3   6  10     1907.80     1701.17     72.36 o
  -2   6  10       43.32       76.59     33.95 o
  -1   6  10     2456.65     2508.89     92.31 o
   0   6  10     1577.36     1550.83     51.34 o
   1   6  10     3320.07     3267.78    117.93 o
   2   6  10       96.49       82.51     31.00 o
   3   6  10      548.15      564.88     50.38 o
   4   6  10     2666.60     2617.63    151.47 o
   5   6  10     1363.76     1309.56     80.01 o
   6   6  10        3.22       25.32     40.21 o
 -10   7  10     2212.48     2176.00    102.12 o
  -9   7  10     3485.75     3484.19     83.20 o
  -8   7  10     2105.45     2099.87     89.98 o
  -7   7  10      446.03      457.21     36.66 o
  -6   7  10     6246.75     6337.49     97.70 o
  -5   7  10     4633.53     4717.67     77.48 o
  -4   7  10      768.14      672.66     47.30 o
  -3   7  10     1101.25      891.71     78.11 o
  -2   7  10     7980.33     8104.66    172.20 o
  -1   7  10     3310.00     3280.44     67.72 o
   0   7  10        3.19       -4.90     20.47 o
   1   7  10     3176.67     3295.48     94.63 o
   2   7  10     5318.55     5568.46    122.66 o
   3   7  10     3469.21     3517.21    102.12 o
   4   7  10       64.48      103.64     38.52 o
   5   7  10     1779.86     1710.61    158.00 o
   6   7  10     1522.90     1671.33    111.68 o
 -10   8  10      898.84      943.59     54.51 o
  -9   8  10      452.38      539.88     64.96 o
  -8   8  10     3515.29     3544.87     93.88 o
  -7   8  10     4764.33     4779.96    102.32 o
  -6   8  10      170.91      112.50     27.63 o
  -5   8  10     1511.82     1459.64     56.82 o
  -4   8  10     4593.95     4608.33    130.40 o
  -3   8  10     7436.76     7677.80    171.36 o
  -2   8  10      129.63      177.46     43.59 o
  -1   8  10     1868.13     1791.77     53.38 o
   0   8  10     7244.65     7286.66    119.11 o
   1   8  10     4694.75     4700.22    109.41 o
   2   8  10      425.98      448.49     48.59 o
   3   8  10     3240.68     3430.74    104.38 o
   4   8  10     4176.79     4361.22    122.67 o
   5   8  10     4496.14     4590.66    132.33 o
  -9   9  10     3757.24     3863.09    185.67 o
  -8   9  10     1022.39     1021.04     59.03 o
  -7   9  10      446.18      463.30     42.49 o
  -6   9  10     6139.60     6176.03    127.06 o
  -5   9  10     4774.34     4832.82     94.06 o
  -4   9  10      821.85      776.54     48.94 o
  -3   9  10      732.92      724.17     44.63 o
  -2   9  10     6552.60     6519.37    107.73 o
  -1   9  10     5496.23     5335.46     97.51 o
   0   9  10       30.64      -13.36     23.51 o
   1   9  10     1912.57     1949.35     73.37 o
   2   9  10     5724.69     5888.23    230.47 o
   3   9  10     3316.45     3368.37    141.52 o
   4   9  10       13.94        1.92     37.06 o
   5   9  10     3330.20     3571.89    213.70 o
  -9  10  10        2.24       28.32     33.12 o
  -8  10  10     2627.16     2759.31     87.57 o
  -7  10  10     1592.10     1670.25     78.40 o
  -6  10  10      177.40      196.48     32.82 o
  -5  10  10     1485.40     1469.48     97.73 o
  -4  10  10     5245.66     5260.17    121.76 o
  -3  10  10     3788.92     3893.23    116.28 o
  -2  10  10      694.87      664.00     39.71 o
  -1  10  10     1813.80     1868.60     96.22 o
   0  10  10     3330.52     3432.17     92.29 o
   1  10  10     3608.65     3614.22     99.54 o
   2  10  10       20.07       32.59     32.03 o
   3  10  10      524.59      461.96     52.43 o
   4  10  10     3942.20     4039.81    123.49 o
   5  10  10      844.92      824.41     70.72 o
  -9  11  10     1528.02     1444.28     98.62 o
  -8  11  10      422.68      398.47     44.88 o
  -7  11  10       66.28       68.54     32.32 o
  -6  11  10     1394.57     1399.00     63.76 o
  -5  11  10     1997.19     2012.21     94.66 o
  -4  11  10        4.46      -11.38     31.35 o
  -3  11  10      507.41      511.93     37.64 o
  -2  11  10     2580.68     2657.40     94.50 o
  -1  11  10     1787.40     1744.81     62.52 o
   0  11  10        0.55        3.67     28.92 o
   1  11  10      470.70      540.60     48.64 o
   2  11  10      723.64      675.09     63.09 o
   3  11  10      574.45      550.99     67.35 o
   4  11  10      137.50      133.73     59.11 o
  -8  12  10      225.45      178.04     45.65 o
  -7  12  10      831.18      833.21     55.55 o
  -6  12  10      165.12      135.51     33.70 o
  -5  12  10       60.04       52.02     27.86 o
  -4  12  10      156.84      184.58     31.61 o
  -3  12  10       37.92       38.18     25.65 o
  -2  12  10        1.87       -9.43     29.28 o
  -1  12  10       63.37       76.99     28.90 o
   0  12  10      883.99      895.52     59.06 o
   1  12  10        5.09       17.28     32.17 o
   2  12  10      204.62      145.01     39.56 o
   3  12  10      179.96      191.41     44.31 o
   4  12  10       81.46       85.95     41.74 o
  -7  13  10       25.70       43.44     32.32 o
  -6  13  10      172.28      172.32     35.89 o
  -5  13  10      203.54      148.78     34.17 o
  -4  13  10       28.67       38.69     27.50 o
  -3  13  10      150.53      187.02     32.75 o
  -2  13  10      347.47      291.30     36.43 o
  -1  13  10      187.40      198.09     34.17 o
   0  13  10       36.72       27.87     33.95 o
   1  13  10       76.85       62.08     42.34 o
   2  13  10        4.24        9.38     37.69 o
   3  13  10       15.81       14.91     39.31 o
  -7  14  10      468.55      466.72     50.66 o
  -6  14  10       36.45       57.13     32.75 o
  -5  14  10      284.45      248.83     30.71 o
  -4  14  10     1096.82     1130.82     59.68 o
  -3  14  10      565.23      512.33     46.70 o
  -2  14  10        1.78      -34.77     34.77 o
  -1  14  10      967.74      920.11     87.87 o
   0  14  10     1820.56     1764.73     97.19 o
   1  14  10     1520.76     1325.26    192.39 o
   2  14  10      108.87      133.46     43.59 o
  -6  15  10     2230.02     2111.44    175.05 o
  -5  15  10     2466.61     2425.66     83.49 o
  -4  15  10      222.23      205.36     36.07 o
  -3  15  10      264.92      163.17     36.02 o
  -2  15  10     3043.61     3053.45     90.53 o
  -1  15  10     2829.06     2871.81     89.71 o
   0  15  10       66.17       38.23     37.18 o
   1  15  10      892.73      911.95     70.52 o
  -4  16  10     2837.55     2889.54     90.80 o
  -3  16  10     2985.45     3009.89    102.19 o
  -2  16  10      185.34      180.53     37.76 o
  -1  16  10      960.81      897.50     69.03 o
 -10   1  11      139.21      119.22     32.12 o
  -9   1  11      682.63      717.61     55.46 o
  -8   1  11      287.12      244.47     31.18 o
  -7   1  11      715.38      732.35     39.65 o
  -6   1  11       12.18       23.91     19.75 o
  -5   1  11      954.63      905.00     39.00 o
  -4   1  11     1392.13     1467.31     71.53 o
  -3   1  11      366.49      312.13     31.24 o
  -2   1  11       15.74       27.33     17.31 o
  -1   1  11      556.88      532.11     31.60 o
   0   1  11      475.73      434.55     35.12 o
   1   1  11       13.84       31.83     25.89 o
   2   1  11      481.60      381.41     41.65 o
   3   1  11      900.95      919.48     59.60 o
   4   1  11      404.90      457.78     49.94 o
   5   1  11       74.00       55.14     39.95 o
 -10   2  11     2670.82     2806.03     89.50 o
  -9   2  11      952.05     1057.89     53.30 o
  -8   2  11      213.03      228.63     32.49 o
  -7   2  11     1489.22     1515.97     53.02 o
  -6   2  11     1806.86     1732.92     50.34 o
  -5   2  11      510.06      514.59     28.86 o
  -4   2  11      918.15      858.52     47.69 o
  -3   2  11     3147.58     3185.42     79.60 o
  -2   2  11     2632.32     2610.26     73.90 o
  -1   2  11      611.07      605.17     48.66 o
   0   2  11     1597.09     1588.12     56.61 o
   1   2  11     2097.88     2180.88     69.30 o
   2   2  11     2415.78     2559.18     81.80 o
   3   2  11       36.39       59.03     32.93 o
   4   2  11      561.28      454.22     51.40 o
   5   2  11     1494.98     1459.60     83.76 o
 -10   3  11      141.65      110.77     32.11 o
  -9   3  11     2407.25     2402.55     71.86 o
  -8   3  11     5014.93     5091.32     94.84 o
  -7   3  11     1470.15     1397.00     51.75 o
  -6   3  11       60.98       61.90     20.95 o
  -5   3  11     3248.45     3397.56     87.44 o
  -4   3  11     3698.96     3654.41     88.60 o
  -3   3  11      708.21      686.46     45.06 o
  -2   3  11      240.80      187.49     32.73 o
  -1   3  11     4315.71     4654.81     81.36 o
   0   3  11     4919.23     5076.19    100.73 o
   1   3  11     1091.24     1118.65     55.59 o
   2   3  11     1835.83     1936.23    132.14 o
   3   3  11     3129.84     3285.69     98.80 o
   4   3  11     3374.32     3373.22    211.14 o
   5   3  11      146.51      194.23     45.41 o
 -10   4  11     3306.42     3420.05     88.56 o
  -9   4  11     1919.22     1920.50    108.29 o
  -8   4  11        8.36       17.04     23.98 o
  -7   4  11     4001.30     4191.85    119.20 o
  -6   4  11     5967.10     6117.17    106.00 o
  -5   4  11     1576.42     1574.42     85.05 o
  -4   4  11      366.36      389.91     39.04 o
  -3   4  11     4408.64     4669.84    130.29 o
  -2   4  11     4068.06     4189.90    113.12 o
  -1   4  11      330.24      332.14     45.44 o
   0   4  11     1317.85     1284.52     77.30 o
   1   4  11     7297.42     7503.39    138.78 o
   2   4  11     3183.03     3222.88     96.90 o
   3   4  11      352.13      338.89     44.18 o
   4   4  11     1652.30     1625.31     82.41 o
   5   4  11     2943.03     3238.72    169.94 o
 -10   5  11       10.92       14.94     31.66 o
  -9   5  11     1952.32     1847.48     87.29 o
  -8   5  11     4074.23     3977.99    125.27 o
  -7   5  11     1591.04     1608.78     54.72 o
  -6   5  11      119.26       85.88     22.51 o
  -5   5  11     4363.13     4373.77    123.31 o
  -4   5  11     7584.17     7807.56    138.21 o
  -3   5  11     1072.69      990.84     55.12 o
  -2   5  11      765.85      730.49     58.14 o
  -1   5  11     4188.65     4210.55    120.70 o
   0   5  11     6634.52     6839.10    124.12 o
   1   5  11      382.44      383.68     38.36 o
   2   5  11     2022.22     2064.69     76.73 o
   3   5  11     3779.98     3770.79    106.65 o
   4   5  11     2653.80     2511.56    106.00 o
   5   5  11      420.14      445.24     55.65 o
  -9   6  11     1033.11     1029.86     92.57 o
  -8   6  11       40.60       55.72     29.19 o
  -7   6  11     2787.45     2825.26     78.60 o
  -6   6  11     3378.41     3444.79     94.34 o
  -5   6  11     1543.27     1544.05    121.27 o
  -4   6  11      289.40      336.42     39.18 o
  -3   6  11     3319.96     3362.60    110.07 o
  -2   6  11     2801.77     2925.40    103.14 o
  -1   6  11      624.82      691.66    127.60 o
   0   6  11      706.71      762.08     46.89 o
   1   6  11     1832.59     1899.98    104.86 o
   2   6  11     1243.16     1064.33     61.53 o
   3   6  11      222.24      192.39     39.96 o
   4   6  11      909.95      805.35     63.76 o
   5   6  11     3129.25     3171.58    127.60 o
  -9   7  11      679.49      657.93     95.43 o
  -8   7  11      863.36      862.03     53.41 o
  -7   7  11      127.20      128.74     30.65 o
  -6   7  11      131.63      163.17     53.84 o
  -5   7  11     1571.80     1552.37     80.46 o
  -4   7  11     1847.32     1889.51     74.48 o
  -3   7  11      228.12      215.88     44.31 o
  -2   7  11       99.30      104.02     39.49 o
  -1   7  11     1395.42     1363.16     47.54 o
   0   7  11     1722.81     1690.94     62.23 o
   1   7  11      199.93      207.40     33.56 o
   2   7  11      681.34      609.38     50.79 o
   3   7  11     1295.44     1236.76     71.18 o
   4   7  11     2031.14     1860.38     87.02 o
  -9   8  11      176.13      155.29     59.58 o
  -8   8  11        8.85       -9.54     28.54 o
  -7   8  11       84.37       95.83     30.35 o
  -6   8  11      123.45      142.40     29.35 o
  -5   8  11        1.29       44.62     39.70 o
  -4   8  11        1.75        0.07     37.53 o
  -3   8  11       22.53      139.31     42.37 o
  -2   8  11       69.04      116.79     41.84 o
  -1   8  11        4.48      -15.30     20.61 o
   0   8  11        4.18       -0.04     24.81 o
   1   8  11       42.34        2.57     66.21 o
   2   8  11       82.43      102.05     34.91 o
   3   8  11       58.48       96.11     54.28 o
   4   8  11       36.67       68.01     39.31 o
  -8   9  11       46.25       47.43     31.64 o
  -7   9  11        3.08      -14.25     27.91 o
  -6   9  11       11.90       28.31     26.59 o
  -5   9  11       99.31       77.65     24.58 o
  -4   9  11      341.86      258.48     50.15 o
  -3   9  11      279.71      223.65     50.53 o
  -2   9  11       23.05        7.95     39.62 o
  -1   9  11       36.07       17.83     24.87 o
   0   9  11        9.73       23.22     27.19 o
   1   9  11       30.91       51.88     40.35 o
   2   9  11      645.18      746.40     57.49 o
   3   9  11       25.32       26.11     44.90 o
  -8  10  11       52.35       44.36     32.18 o
  -7  10  11     1611.83     1722.62    121.09 o
  -6  10  11      833.68      733.89     47.59 o
  -5  10  11      310.36      265.59     32.40 o
  -4  10  11      171.90      165.49     27.47 o
  -3  10  11     1963.55     1992.54    132.60 o
  -2  10  11     1035.72     1036.40     63.70 o
  -1  10  11      490.55      438.62     37.34 o
   0  10  11      259.50      294.33     37.78 o
   1  10  11     1300.55     1351.35     69.70 o
   2  10  11     1104.00     1142.59     70.46 o
   3  10  11       10.17       75.73     37.95 o
  -7  11  11      992.88     1006.49    152.30 o
  -6  11  11       34.99       40.52     38.89 o
  -5  11  11     1174.29     1092.68    102.54 o
  -4  11  11     2133.21     2034.80    114.83 o
  -3  11  11       92.72      108.64     28.07 o
  -2  11  11      352.76      317.47     35.21 o
  -1  11  11     2845.97     2852.32     79.50 o
   0  11  11     3386.45     3214.21    154.59 o
   1  11  11      352.01      398.12     47.62 o
   2  11  11      860.16      851.18    113.96 o
  -7  12  11     2457.27     2615.64     87.17 o
  -6  12  11     6012.91     6149.17    123.65 o
  -5  12  11     1650.48     1537.24    123.48 o
  -4  12  11      458.02      391.35     93.05 o
  -3  12  11     2903.38     3064.20     81.33 o
  -2  12  11     3927.37     4042.33     94.07 o
  -1  12  11      201.93      248.61     35.51 o
   0  12  11     1517.36     1490.12     73.77 o
   1  12  11     4305.33     4410.52    120.44 o
   2  12  11     2283.87     2434.69     96.66 o
  -6  13  11       16.51      -27.96     27.96 o
  -5  13  11     3142.51     3235.00     82.63 o
  -4  13  11     3067.93     3041.44    123.69 o
  -3  13  11      391.06      374.72     39.64 o
  -2  13  11      286.62      253.88     37.23 o
  -1  13  11     3678.19     3739.01    129.50 o
   0  13  11     4061.31     4214.59    117.47 o
   1  13  11      233.73      219.92     45.30 o
  -4  14  11      455.14      372.65     71.09 o
  -3  14  11     1738.49     1725.83     95.59 o
  -2  14  11     3032.31     3203.54    177.30 o
  -1  14  11      594.74      595.15     55.83 o
  -9   0  12     4394.87     4364.16    133.21 o
  -8   0  12     4854.00     4969.82    135.20 o
  -7   0  12      230.54      235.01     41.01 o
  -6   0  12     1860.74     1886.68     76.88 o
  -5   0  12     6401.92     6749.01    160.56 o
  -4   0  12     2674.59     2763.47     89.80 o
  -3   0  12        5.29       22.11     24.76 o
  -2   0  12     5947.50     6370.47    271.96 o
  -1   0  12     5702.40     5646.60    148.91 o
   0   0  12     1153.92     1111.13     76.16 o
   1   0  12      145.91      183.01     47.17 o
   2   0  12     5723.68     6085.94    186.42 o
   3   0  12     2328.16     2596.81    129.58 o
   4   0  12      298.31      369.43     68.77 o
  -9   1  12       68.31       50.46     28.13 o
  -8   1  12     1503.57     1480.79     76.87 o
  -7   1  12     7461.79     7743.43    116.62 o
  -6   1  12     1597.63     1559.41     60.58 o
  -5   1  12       25.15       22.40     19.17 o
  -4   1  12     2348.35     2503.54     54.56 o
  -3   1  12     7126.91     7421.79    101.64 o
  -2   1  12     1390.52     1403.48     43.07 o
  -1   1  12      180.69      140.79     34.39 o
   0   1  12     2316.12     2375.03     70.65 o
   1   1  12     3973.97     3858.73    104.01 o
   2   1  12     1336.01     1487.95     70.11 o
   3   1  12      569.28      584.60     53.83 o
   4   1  12     2268.07     2302.90     93.20 o
  -9   2  12     2641.00     2757.67     76.82 o
  -8   2  12      530.00      539.82     39.87 o
  -7   2  12        3.91       33.60     31.01 o
  -6   2  12     2786.67     2896.72     64.93 o
  -5   2  12     2604.51     2602.06    106.00 o
  -4   2  12     2408.19     2650.89     78.24 o
  -3   2  12       27.12       38.59     27.08 o
  -2   2  12     1421.90     1431.17     68.87 o
  -1   2  12     2049.91     2057.96     60.87 o
   0   2  12      853.61      849.48     48.62 o
   1   2  12      395.19      409.97     40.95 o
   2   2  12     1847.38     1811.87     75.04 o
   3   2  12     2856.07     2844.20     95.16 o
   4   2  12       89.24      134.49     41.16 o
  -9   3  12      141.51      117.51     30.08 o
  -8   3  12      916.61      865.59     46.35 o
  -7   3  12     1051.45     1003.13     47.99 o
  -6   3  12      588.20      523.40     70.63 o
  -5   3  12       23.04       25.65     40.71 o
  -4   3  12      574.91      522.86     43.99 o
  -3   3  12     1261.60     1158.13     58.46 o
  -2   3  12      304.31      270.07     42.55 o
  -1   3  12        3.45       29.03     26.43 o
   0   3  12      509.07      506.54     39.87 o
   1   3  12      821.11      705.94     49.28 o
   2   3  12      329.74      349.74     82.98 o
   3   3  12       15.04      -18.73     32.49 o
  -9   4  12        7.91      -17.02     26.31 o
  -8   4  12       18.54       33.05     32.08 o
  -7   4  12      102.51       85.99     25.03 o
  -6   4  12       90.28       71.67     24.87 o
  -5   4  12       75.11      100.01     33.57 o
  -4   4  12       42.93       41.82     30.43 o
  -3   4  12      268.02      236.61     36.72 o
  -2   4  12      182.81      149.97     38.97 o
  -1   4  12      226.29      260.40     40.97 o
   0   4  12       20.94       25.33     25.09 o
   1   4  12       90.81       76.39     29.85 o
   2   4  12       29.11      -20.26     76.73 o
   3   4  12        4.25       15.97     55.98 o
  -8   5  12      283.04      289.53     35.03 o
  -7   5  12      611.57      606.23     39.87 o
  -6   5  12       35.58       53.69     32.63 o
  -5   5  12       22.74       28.74     34.10 o
  -4   5  12      126.28      113.98     34.56 o
  -3   5  12      512.34      467.49    119.92 o
  -2   5  12        6.27       -7.70     36.04 o
  -1   5  12       67.14       81.16     38.37 o
   0   5  12      283.15      244.37     48.59 o
   1   5  12      416.47      451.49     42.59 o
   2   5  12      238.44      235.10     39.15 o
   3   5  12       84.33       71.75     37.77 o
  -8   6  12     1184.50     1102.97     98.41 o
  -7   6  12      104.43      103.70     78.96 o
  -6   6  12     1188.88     1117.36     78.94 o
  -5   6  12     2806.13     2755.83    111.08 o
  -4   6  12     2251.49     2366.21     88.45 o
  -3   6  12       65.58       71.24     39.07 o
  -2   6  12     1524.52     1571.27     85.35 o
  -1   6  12     1648.42     1779.34     91.89 o
   0   6  12     1048.12      835.63     49.58 o
   1   6  12      103.33      115.43     32.26 o
   2   6  12     1136.79     1115.38     65.82 o
   3   6  12      937.19      826.91     62.15 o
  -8   7  12      988.54      989.20     56.73 o
  -7   7  12     4738.16     4887.08    102.85 o
  -6   7  12      643.25      551.76     64.44 o
  -5   7  12       34.40       88.92     42.06 o
  -4   7  12     2716.20     2727.38    109.66 o
  -3   7  12     5583.37     5685.68    152.08 o
  -2   7  12      613.05      586.14     63.37 o
  -1   7  12       92.79       60.87     42.48 o
   0   7  12     2773.09     2862.13     81.69 o
   1   7  12     3014.94     3074.83     90.32 o
   2   7  12      733.38      709.27     55.57 o
  -7   8  12       83.31       81.21     44.73 o
  -6   8  12     1262.05     1369.21    170.22 o
  -5   8  12     4085.71     4124.75    135.64 o
  -4   8  12     2302.17     2227.30    105.54 o
  -3   8  12      226.79      221.91     56.55 o
  -2   8  12     3373.57     3384.09    214.27 o
  -1   8  12     5913.01     5815.37    159.59 o
   0   8  12     2082.59     2187.06    110.83 o
   1   8  12       87.02      106.71     41.77 o
   2   8  12     2903.34     2938.98    112.25 o
  -7   9  12     5720.96     6222.09    129.18 o
  -6   9  12     1477.20     1443.68     95.59 o
  -5   9  12        6.74       11.15     42.69 o
  -4   9  12     2361.32     2492.48    112.22 o
  -3   9  12     5055.64     4874.21    148.51 o
  -2   9  12     1370.41     1499.51    142.37 o
  -1   9  12       27.13       33.53     53.99 o
   0   9  12     1238.02     1174.76    125.04 o
   1   9  12     2432.99     2450.82     86.59 o
  -6  10  12     1449.59     1393.81     95.65 o
  -5  10  12     3582.04     3820.16    395.01 o
  -4  10  12     1875.67     1736.33    102.73 o
  -3  10  12       12.55      -13.39     46.04 o
  -2  10  12     1647.40     1570.36    172.50 o
  -1  10  12     2566.19     2356.40    143.23 o
   0  10  12      466.30      483.98     46.34 o
   1  10  12      528.45      480.45     49.40 o
  -5  11  12        1.16       56.36     70.76 o
  -4  11  12      445.70      434.89     64.72 o
  -3  11  12     1443.84     1421.62     97.33 o
  -2  11  12      445.56      326.15     61.18 o
  -1  11  12      331.10      291.66     43.11 o
   0  11  12      883.81      819.57     57.30 o
  -4  12  12        6.49       67.63     77.86 o
  -3  12  12       53.14       62.62     50.30 o
  -2  12  12      158.73       77.61     52.24 o
  -7   1  13      192.13      203.11     29.28 o
  -6   1  13     1491.08     1628.38     52.89 o
  -5   1  13      436.78      460.80     60.72 o
  -4   1  13      166.38      175.72     33.21 o
  -3   1  13      315.85      318.81     39.53 o
  -2   1  13     1314.77     1313.78     51.30 o
  -1   1  13      392.66      411.03     36.47 o
   0   1  13        8.11      -10.91     38.08 o
   1   1  13      338.82      374.41    100.03 o
   2   1  13      316.43      349.65     44.61 o
  -7   2  13     1294.32     1228.15     50.80 o
  -6   2  13        2.03       50.85     47.49 o
  -5   2  13     1135.00     1300.54     63.94 o
  -4   2  13     1856.53     1938.97     73.20 o
  -3   2  13     1929.57     1925.01    125.93 o
  -2   2  13       70.97       77.48     35.53 o
  -1   2  13     1160.29     1188.31     65.08 o
   0   2  13     2351.72     2280.08     74.17 o
   1   2  13     1235.84     1286.35     64.57 o
  -7   3  13      827.24      782.19     57.19 o
  -6   3  13     6765.27     7157.35    141.69 o
  -5   3  13     1521.66     1544.70     91.47 o
  -4   3  13       20.82        9.38     31.59 o
  -3   3  13     1306.20     1367.56    107.70 o
  -2   3  13     6383.63     6551.10    163.97 o
  -1   3  13     1419.82     1447.60     94.35 o
   0   3  13       16.47       48.31     27.85 o
   1   3  13     1818.16     1851.87     72.99 o
  -7   4  13     3053.74     3145.69    109.08 o
  -6   4  13       94.54      160.12     37.01 o
  -5   4  13     1938.63     2013.33    107.62 o
  -4   4  13     5159.78     5168.45    198.09 o
  -3   4  13     2223.21     2091.89     91.98 o
  -2   4  13        6.59       11.15     37.36 o
  -1   4  13     2676.98     2822.45    125.04 o
   0   4  13     5491.13     5595.12    115.89 o
   1   4  13     1920.31     2007.59     76.00 o
  -7   5  13      324.91      310.89     98.33 o
  -6   5  13     6460.53     6470.74    162.76 o
  -5   5  13     2176.61     2210.01     96.51 o
  -4   5  13       86.41      106.67     36.70 o
  -3   5  13     1473.83     1625.56     87.21 o
  -2   5  13     5003.31     5090.22    142.39 o
  -1   5  13     2091.51     1890.91    112.53 o
   0   5  13      390.65      407.45     43.13 o
   1   5  13     3160.88     3147.70     92.45 o
  -6   6  13      208.51      216.38     51.10 o
  -5   6  13     1397.89     1458.84    229.33 o
  -4   6  13     2566.81     2547.99    117.08 o
  -3   6  13     1931.60     1770.56    173.06 o
  -2   6  13        0.30        5.39     41.77 o
  -1   6  13     1528.22     1693.70    111.97 o
   0   6  13     3224.07     3042.97    143.79 o
  -6   7  13      408.97      387.05    102.87 o
  -5   7  13      675.42      709.16     95.77 o
  -4   7  13       98.31       53.57     79.29 o
  -3   7  13      372.79      344.87    107.42 o
  -2   7  13     1115.19     1138.21     84.32 o
  -1   7  13      609.77      472.87     73.89 o
   0   7  13       25.77       72.75     54.56 o
  -5   8  13       78.12      106.48     48.89 o
  -4   8  13      257.19      272.78     65.08 o
  -3   8  13       45.25      106.52     47.84 o
  -2   8  13        3.70      -40.32     69.06 o
  -1   8  13       36.14       93.78     57.97 o
  -3   9  13       19.22      -63.09     75.59 o
  -4   0  14      875.38     1023.04    136.40 o
  -4   1  14     1487.51     1327.77    113.89 o
  -3   1  14        5.93       -9.09     39.22 o
  -3   2  14     1799.48     1650.21     79.43 o
 
